# Supplementary material for: N′-(3-Eth­oxy-2-hydroxy­benzyl­idene)-4-hydr­oxy-3-methoxy­benzohydrazide monohydrate
Source: Acta Crystallogr Sect E Struct Rep Online. 2009 Sep 5;65(Pt 10):o2316. doi: 10.1107/S1600536809033236 (PMC2970457; doi:10.1107/S1600536809033236)
Supplement: Supplementary file 2 [file e-65-o2316-Isup2.hkl]

# 
# h,k,l, Fc-squared, Fo-squared, sigma(Fo-squared) and status flag 
# 
data_I
_shelx_title ' 20080829c_0m in P2(1)/n' 
_shelx_refln_list_code          4 
_shelx_F_calc_maximum      228.66 
_exptl_crystal_F_000       736.00 
_reflns_d_resolution_high  0.7829 
 
loop_ 
 _symmetry_equiv_pos_as_xyz 
 'x, y, z' 
 '-x+1/2, y+1/2, -z+1/2' 
 '-x, -y, -z' 
 'x-1/2, -y-1/2, z-1/2' 
 
_cell_length_a     9.4063 
_cell_length_b    10.0598 
_cell_length_c    17.6667 
_cell_angle_alpha  90.000 
_cell_angle_beta   93.702 
_cell_angle_gamma  90.000 
 
_shelx_F_squared_multiplier     1.000 
 
loop_ 
 _refln_index_h 
 _refln_index_k 
 _refln_index_l 
 _refln_F_squared_calc 
 _refln_F_squared_meas 
 _refln_F_squared_sigma 
 _refln_observed_status 
   2   0   0     1831.75     1603.94     18.85 o 
   4   0   0      547.12      646.25      9.11 o 
   6   0   0      110.66       96.75      3.95 o 
   8   0   0       94.52       53.44      7.70 o 
  10   0   0       34.36       29.90      7.30 o 
   1   1   0     2659.02     2529.48     23.22 o 
   2   1   0       74.37       69.53      2.47 o 
   3   1   0      867.81      756.01      6.94 o 
   4   1   0      297.28      299.93      4.28 o 
   5   1   0        4.05        9.14      1.08 o 
   6   1   0      165.15      163.43      5.92 o 
   7   1   0       16.62        8.91      1.80 o 
   8   1   0       56.83       41.59      5.14 o 
   9   1   0        2.06        3.97      3.38 o 
  10   1   0      132.37      108.87      8.39 o 
  11   1   0        3.10        8.29      3.94 o 
   0   2   0     2661.66     2664.31     18.36 o 
   1   2   0     7868.87     7593.21     38.64 o 
   2   2   0       70.87       64.70      2.70 o 
   3   2   0      499.83      499.30      8.17 o 
   4   2   0     1153.25     1173.13     14.97 o 
   5   2   0      427.03      439.46      5.41 o 
   6   2   0        2.47        3.44      1.49 o 
   7   2   0       97.95       87.88      5.96 o 
   8   2   0       50.02       39.03      3.43 o 
   9   2   0        1.73        1.51      2.48 o 
  10   2   0       36.56       42.57      6.05 o 
  11   2   0       11.57        8.32      6.66 o 
   1   3   0     2390.64     2143.53     11.65 o 
   2   3   0     2378.41     2349.49     17.18 o 
   3   3   0      133.49      133.22      4.50 o 
   4   3   0      115.91      117.26      4.54 o 
   5   3   0       33.13       28.85      8.27 o 
   6   3   0      234.59      226.63      7.18 o 
   7   3   0      413.21      385.68     10.08 o 
   8   3   0      164.50      163.63      6.11 o 
   9   3   0        4.54        4.36      3.07 o 
  10   3   0       14.21       16.00      4.72 o 
  11   3   0       35.66       33.58      6.11 o 
   0   4   0      291.22      267.13      4.63 o 
   1   4   0      827.74      739.50      5.91 o 
   2   4   0       17.82       22.66      1.34 o 
   3   4   0       13.32       14.19      1.10 o 
   4   4   0        0.12       -1.44      1.07 o 
   5   4   0      311.04      322.50      8.51 o 
   6   4   0       12.68       13.46      2.70 o 
   7   4   0       84.27       97.02      5.76 o 
   8   4   0       19.90       17.30      3.48 o 
   9   4   0       45.08       46.12      4.53 o 
  10   4   0        4.02        1.08      3.13 o 
  11   4   0        0.75        0.97      3.69 o 
   1   5   0        0.48        0.30      0.64 o 
   2   5   0      257.20      291.24      5.47 o 
   3   5   0      456.07      488.57      6.02 o 
   4   5   0       73.30       73.93      7.40 o 
   5   5   0      151.42      153.14     12.09 o 
   6   5   0     1172.52     1136.33     42.02 o 
   7   5   0      987.53     1004.07     21.37 o 
   8   5   0      320.98      296.78     10.33 o 
   9   5   0        2.27       -0.40      3.63 o 
  10   5   0        0.45       -0.92      2.51 o 
  11   5   0       16.31       15.42      5.22 o 
   0   6   0        7.47        2.63      1.37 o 
   1   6   0      292.39      292.81      4.18 o 
   2   6   0     1715.21     1706.81     11.91 o 
   3   6   0      328.86      370.30      7.78 o 
   4   6   0      463.01      494.07      9.56 o 
   5   6   0       33.09       33.35      6.22 o 
   6   6   0     1815.06     1778.40     60.35 o 
   7   6   0        4.34        6.23      3.27 o 
   8   6   0      109.84      112.56      7.40 o 
   9   6   0        0.03       -3.46      2.97 o 
  10   6   0       28.72       21.46      4.19 o 
   1   7   0      105.07      106.88      2.84 o 
   2   7   0      284.21      289.68      4.56 o 
   3   7   0       13.37       12.30      2.29 o 
   4   7   0        1.93        3.12      1.98 o 
   5   7   0      322.83      315.51      8.49 o 
   6   7   0       21.46       18.27      3.22 o 
   7   7   0      589.76      610.03     24.15 o 
   8   7   0        1.37        0.66      3.38 o 
   9   7   0        9.62       12.06      4.20 o 
  10   7   0        0.08       -1.00      2.96 o 
   0   8   0       64.75       56.87      3.41 o 
   1   8   0      148.31      163.23      3.68 o 
   2   8   0        3.13        1.81      1.27 o 
   3   8   0       53.72       46.64      4.54 o 
   4   8   0       49.36       44.06      3.91 o 
   5   8   0       48.34       54.11      4.52 o 
   6   8   0       75.18       82.69      5.57 o 
   7   8   0        0.09        0.32      2.58 o 
   8   8   0        2.38        5.62      3.15 o 
   9   8   0       16.16       19.61      4.22 o 
   1   9   0      169.16      166.72      4.58 o 
   2   9   0       31.57       25.31      2.78 o 
   3   9   0        0.52        1.20      2.03 o 
   4   9   0       10.56       12.36      2.78 o 
   5   9   0       54.80       61.59      6.82 o 
   6   9   0        0.00        2.54      2.79 o 
   7   9   0        0.39        3.23      2.94 o 
   8   9   0       12.90       15.65      4.00 o 
   0  10   0        2.31        1.61      2.13 o 
   1  10   0      241.30      247.63      5.86 o 
   2  10   0        1.72       -0.50      2.40 o 
   3  10   0        0.42       -2.06      2.12 o 
   4  10   0        4.54        9.42      2.97 o 
   5  10   0        4.12       -1.88      2.46 o 
   6  10   0        0.23        4.71      2.94 o 
   7  10   0        8.99       11.53      4.40 o 
   1  11   0      243.20      250.42     13.08 o 
   2  11   0      138.13      122.08     10.07 o 
   3  11   0       15.83       16.68      5.67 o 
   4  11   0        0.91       -1.63      4.14 o 
   5  11   0        0.24       -4.96      3.31 o 
   6  11   0       19.19        6.22      5.67 o 
   2  12   0      105.79      104.36     10.21 o 
   3  12   0        3.37        7.50      5.53 o 
   4  12   0        0.95        1.73      4.84 o 
 -11   0   1       11.91       15.64      6.32 o 
  -9   0   1      281.31      280.87     15.94 o 
  -7   0   1       15.53       19.51      2.49 o 
  -5   0   1     1921.27     2072.26     21.60 o 
  -3   0   1     3533.60     3374.35     28.66 o 
  -1   0   1     6800.58     6365.13     70.66 o 
   3   0   1     6552.61     6057.82     64.25 o 
   5   0   1        0.40        0.43      1.48 o 
   7   0   1      163.09      148.40      5.30 o 
   9   0   1      185.14      157.90     12.29 o 
  11   0   1       44.01       33.36      8.59 o 
 -11   1   1       27.26       24.90      5.51 o 
 -10   1   1       17.96       13.21      4.19 o 
  -9   1   1      478.73      435.69     13.94 o 
  -8   1   1      398.97      377.75     11.98 o 
  -7   1   1      182.68      185.81      5.53 o 
  -6   1   1      557.91      552.96      6.90 o 
  -5   1   1        0.05        1.39      0.78 o 
  -4   1   1      406.82      417.04      4.91 o 
  -3   1   1      677.96      704.94      6.77 o 
  -2   1   1     4162.64     4009.88     32.78 o 
  -1   1   1       43.00       41.49      2.47 o 
   0   1   1      367.61      371.22      3.15 o 
   1   1   1     6092.81     5836.10     44.82 o 
   2   1   1     1810.78     1727.49     16.39 o 
   3   1   1      131.01      140.25      2.59 o 
   4   1   1     1053.83     1142.06     10.34 o 
   5   1   1     2072.59     2268.34     23.14 o 
   6   1   1      175.27      173.32      6.35 o 
   7   1   1       40.85       40.12      4.14 o 
   8   1   1       22.32       10.77      3.17 o 
   9   1   1      246.36      209.72      9.82 o 
  10   1   1       55.77       44.71      6.28 o 
  11   1   1        4.48       -2.87      3.77 o 
 -11   2   1        1.26        4.24      3.73 o 
 -10   2   1       35.02       32.76      7.90 o 
  -9   2   1      332.25      299.05     11.56 o 
  -8   2   1       19.76       15.45      2.63 o 
  -7   2   1       22.27       25.36      4.88 o 
  -6   2   1       89.16       84.14      3.68 o 
  -5   2   1      260.19      310.73      4.42 o 
  -4   2   1      187.56      155.87      5.01 o 
  -3   2   1      543.17      512.44     17.67 o 
  -2   2   1     1416.79     1407.45     22.25 o 
  -1   2   1     2201.65     2172.14     13.53 o 
   0   2   1     2121.35     2071.51     10.53 o 
   1   2   1     1279.51     1211.22      9.74 o 
   2   2   1      966.64      920.91     11.02 o 
   3   2   1       31.58       31.60      2.26 o 
   4   2   1      166.00      158.84     10.76 o 
   5   2   1      543.44      561.56      6.45 o 
   6   2   1      238.26      255.65      7.23 o 
   7   2   1        0.02       -0.35      1.21 o 
   8   2   1        8.73        6.86      2.11 o 
   9   2   1       24.05       20.68      5.85 o 
  10   2   1       10.97        7.80      3.74 o 
  11   2   1        1.50        0.47      3.34 o 
 -11   3   1       54.67       62.19      7.71 o 
 -10   3   1       15.10        7.81      3.67 o 
  -9   3   1       24.69       27.39      3.80 o 
  -8   3   1      141.63      136.71      5.66 o 
  -7   3   1      115.22      107.73      4.85 o 
  -6   3   1      316.12      327.84      8.71 o 
  -5   3   1       16.68       20.68      2.63 o 
  -4   3   1      705.49      765.22     12.17 o 
  -3   3   1     1016.45      959.95     13.09 o 
  -2   3   1       95.15       90.52      2.21 o 
  -1   3   1     2043.58     1916.25     13.33 o 
   0   3   1     4295.72     4098.62     19.80 o 
   1   3   1     1301.90     1256.87      7.82 o 
   2   3   1     1552.34     1594.82     16.33 o 
   3   3   1      123.82      136.47      4.52 o 
   4   3   1       75.60       74.57      3.70 o 
   5   3   1      181.46      182.76     10.09 o 
   6   3   1      313.09      300.59      8.29 o 
   7   3   1      166.51      147.09      6.34 o 
   8   3   1       22.16       24.04      3.09 o 
   9   3   1        2.86        3.10      2.16 o 
  10   3   1        9.01        9.83      4.17 o 
  11   3   1       19.08        9.05      4.29 o 
 -11   4   1        5.52        0.47      7.62 o 
 -10   4   1        4.65        5.32      3.49 o 
  -9   4   1        2.60        1.01      2.25 o 
  -8   4   1      136.44      144.15      6.06 o 
  -7   4   1      320.71      325.69      9.88 o 
  -6   4   1       44.20       38.55      3.85 o 
  -5   4   1       63.99       70.57      4.29 o 
  -4   4   1        4.89        5.77      2.76 o 
  -3   4   1     1077.51     1119.73     10.31 o 
  -2   4   1      339.84      337.11      4.53 o 
  -1   4   1     1695.25     1673.48     10.30 o 
   0   4   1      640.98      605.68      5.23 o 
   1   4   1       39.00       43.02      1.45 o 
   2   4   1       10.86       12.18      1.15 o 
   3   4   1       40.12       48.42      2.97 o 
   4   4   1      369.32      364.94      8.48 o 
   5   4   1       33.49       30.73      3.22 o 
   6   4   1       21.24       21.53      4.05 o 
   7   4   1        1.50       -0.70      2.13 o 
   8   4   1        0.01       -1.55      2.23 o 
   9   4   1        5.84        6.75      2.62 o 
  10   4   1        1.37        2.62      3.27 o 
  11   4   1       50.79       75.00      9.82 o 
 -11   5   1       16.82       14.36      5.17 o 
 -10   5   1       30.24       26.79      4.23 o 
  -9   5   1        1.16       -0.22      2.28 o 
  -8   5   1      439.44      463.38     13.04 o 
  -7   5   1      120.59      121.17      7.35 o 
  -6   5   1        2.84        2.27      6.37 o 
  -5   5   1        2.86        4.28      3.48 o 
  -4   5   1      118.61      127.89     11.52 o 
  -3   5   1      154.08      175.65      4.26 o 
  -2   5   1     1438.79     1469.91     11.12 o 
  -1   5   1      441.43      483.67      5.04 o 
   0   5   1       48.89       45.70      1.86 o 
   1   5   1        2.36        1.43      0.73 o 
   2   5   1        1.77        1.41      0.92 o 
   3   5   1       47.29       39.32      2.26 o 
   4   5   1      171.49      172.86      6.32 o 
   5   5   1        2.08        3.41      2.07 o 
   6   5   1     1424.81     1358.99     20.93 o 
   7   5   1     2305.58     2390.61     69.16 o 
   8   5   1       12.11       10.89      3.36 o 
   9   5   1       21.87       18.65      4.17 o 
  10   5   1       55.74       73.92      8.78 o 
 -10   6   1       24.18       25.67      4.32 o 
  -9   6   1       20.41       12.02      5.26 o 
  -8   6   1       42.68       40.33      7.48 o 
  -7   6   1      158.33      170.61      8.86 o 
  -6   6   1       82.74       85.88      5.99 o 
  -5   6   1       38.72       38.28      4.34 o 
  -4   6   1        3.02        3.39      1.81 o 
  -3   6   1     1368.31     1440.61     16.61 o 
  -2   6   1     3658.92     3635.59     22.42 o 
  -1   6   1        5.87        2.80      0.89 o 
   0   6   1      322.09      336.42      4.48 o 
   1   6   1       22.03       20.74      1.42 o 
   2   6   1       47.00       55.80      2.23 o 
   3   6   1       14.19       16.88      2.30 o 
   4   6   1       27.69       26.74      2.94 o 
   5   6   1      653.09      664.69     11.89 o 
   6   6   1        3.13        2.91      2.69 o 
   7   6   1      191.68      190.47      8.51 o 
   8   6   1        3.01        2.83      3.08 o 
   9   6   1       28.64       35.58      5.40 o 
  10   6   1        0.01       -3.11      3.34 o 
 -10   7   1       48.26       62.61      6.00 o 
  -9   7   1        8.37       10.16      3.99 o 
  -8   7   1       34.89       35.02      5.34 o 
  -7   7   1      158.98      168.46      8.68 o 
  -6   7   1       65.39       63.13      4.77 o 
  -5   7   1       44.40       47.02      4.07 o 
  -4   7   1       24.39       29.45      3.33 o 
  -3   7   1       69.88       67.91      5.29 o 
  -2   7   1        0.01       -1.08      1.00 o 
  -1   7   1        2.42        3.08      1.04 o 
   0   7   1       49.80       50.09      2.09 o 
   1   7   1       44.96       48.58      2.11 o 
   2   7   1       34.89       32.45      2.04 o 
   3   7   1       27.04       22.58      2.79 o 
   4   7   1       14.27       18.95      3.05 o 
   5   7   1        0.00        0.14      1.94 o 
   6   7   1      295.35      290.04      8.71 o 
   7   7   1      173.16      179.40      7.41 o 
   8   7   1      147.09      149.40     15.84 o 
   9   7   1        6.03        7.74      4.05 o 
  10   7   1       16.83       16.11      4.77 o 
  -9   8   1        0.00       -1.81      2.79 o 
  -8   8   1       22.61       21.00      4.06 o 
  -7   8   1        0.63        4.50      2.90 o 
  -6   8   1        0.34        2.02      2.52 o 
  -5   8   1        0.55        2.84      2.43 o 
  -4   8   1       27.50       25.56      3.25 o 
  -3   8   1       93.19       97.90      5.69 o 
  -2   8   1       93.60       91.37      3.89 o 
  -1   8   1      239.67      228.01      4.32 o 
   0   8   1       29.46       35.38      2.03 o 
   1   8   1        1.78        1.84      1.12 o 
   2   8   1       60.88       71.79      3.51 o 
   3   8   1        4.09        3.55      2.00 o 
   4   8   1       12.55       10.35      2.59 o 
   5   8   1       35.88       36.47      3.89 o 
   6   8   1       66.54       66.07      5.12 o 
   7   8   1        0.23        0.19      3.70 o 
   8   8   1        0.24        0.86      2.59 o 
   9   8   1        0.82       -0.79      3.07 o 
  -8   9   1        4.44        4.35      3.30 o 
  -7   9   1       10.91       11.82      3.61 o 
  -6   9   1        0.93        1.47      2.71 o 
  -5   9   1      158.26      170.25      7.02 o 
  -4   9   1        8.07        6.89      2.63 o 
  -3   9   1       13.12       11.62      2.69 o 
  -2   9   1       55.13       71.47      3.90 o 
  -1   9   1        0.01        1.15      1.37 o 
   0   9   1       35.49       36.28      2.24 o 
   1   9   1        0.01       -1.80      1.30 o 
   2   9   1       36.97       33.08      2.94 o 
   3   9   1       14.86        9.91      2.52 o 
   4   9   1       10.86        6.95      2.58 o 
   5   9   1       37.18       44.70      4.55 o 
   6   9   1        5.62        2.52      2.75 o 
   7   9   1       36.19       38.69      4.85 o 
   8   9   1        8.17        6.05      3.38 o 
  -7  10   1        9.96       11.04      4.37 o 
  -6  10   1       15.41       17.40      4.37 o 
  -5  10   1       12.55       14.92      4.15 o 
  -4  10   1        2.35        0.74      2.91 o 
  -3  10   1        0.52        0.40      2.20 o 
  -2  10   1        4.85        4.29      2.09 o 
  -1  10   1       95.16       95.41      5.66 o 
   0  10   1      164.95      178.81      7.50 o 
   1  10   1        0.81        1.24      1.98 o 
   2  10   1       47.18       64.80      5.71 o 
   3  10   1        5.30        7.72      4.79 o 
   4  10   1        6.49       11.63      3.75 o 
   5  10   1        0.29       -4.70      4.14 o 
   6  10   1        4.37        4.91      5.43 o 
   7  10   1        0.35       -4.57      3.05 o 
  -6  11   1       16.40       11.40      5.82 o 
  -5  11   1        0.32       -4.93      4.24 o 
  -4  11   1       29.71       26.55      6.71 o 
  -3  11   1       23.51       20.08      6.07 o 
  -2  11   1        7.31        8.64      4.64 o 
  -1  11   1       76.32       83.07      9.33 o 
   0  11   1      283.88      341.76     17.76 o 
   1  11   1       26.96       29.79      4.67 o 
   2  11   1        0.85       -5.10      3.50 o 
   3  11   1       38.39       39.03      5.44 o 
   4  11   1      105.06      108.24      8.02 o 
   5  11   1       32.66       32.93      5.82 o 
   6  11   1        6.24        5.22      4.93 o 
  -4  12   1       22.74       17.22      6.76 o 
  -3  12   1        7.94        9.38      5.92 o 
  -2  12   1        4.78        0.59      4.79 o 
   2  12   1        0.32       -5.63      3.75 o 
   3  12   1       38.16       39.92      7.70 o 
   4  12   1        6.65        3.65      4.89 o 
 -12   0   2        0.69        0.25      5.53 o 
 -10   0   2       93.70       99.68     11.55 o 
  -8   0   2      117.97      116.70      9.77 o 
  -6   0   2      588.63      648.17     10.92 o 
  -4   0   2      140.56      161.72      4.32 o 
  -2   0   2     1414.83     1405.74     16.65 o 
   0   0   2      444.55      428.01      6.76 o 
   2   0   2      268.40      280.28      5.92 o 
   4   0   2      441.92      451.95      9.57 o 
   6   0   2      361.35      307.61      7.19 o 
   8   0   2      473.13      474.40     19.15 o 
  10   0   2      164.71      174.83     13.72 o 
 -11   1   2       19.25       28.29      5.71 o 
 -10   1   2        4.14        5.28      6.09 o 
  -9   1   2        6.88        8.91      3.43 o 
  -8   1   2        2.50        3.17      2.48 o 
  -7   1   2       85.18       93.26      4.21 o 
  -6   1   2       45.35       49.71      2.29 o 
  -5   1   2     1933.31     2156.50     22.91 o 
  -4   1   2     1240.20     1254.78     10.16 o 
  -3   1   2      188.04      203.22      5.37 o 
  -2   1   2     2125.09     2083.43     14.84 o 
  -1   1   2     1167.25     1213.29      8.47 o 
   0   1   2      675.30      643.36      5.41 o 
   1   1   2      576.59      602.01      5.86 o 
   2   1   2     1908.04     1856.08     14.77 o 
   3   1   2     3877.47     3855.47     26.40 o 
   4   1   2     4948.85     5202.31     34.96 o 
   5   1   2     1538.33     1654.18     14.60 o 
   6   1   2      261.31      247.08      6.87 o 
   7   1   2      131.37      137.87      4.83 o 
   8   1   2       67.62       65.83      5.98 o 
   9   1   2       19.54       11.12      3.51 o 
  10   1   2       11.49        8.05      3.56 o 
  11   1   2       24.68       35.34      8.91 o 
 -11   2   2       30.22       36.34      6.20 o 
 -10   2   2       13.74       20.38      4.50 o 
  -9   2   2       17.08       13.46      3.88 o 
  -8   2   2        0.09       -2.08      1.39 o 
  -7   2   2      102.04      110.90      4.65 o 
  -6   2   2       62.93       82.02      3.80 o 
  -5   2   2     1363.59     1418.27     11.51 o 
  -4   2   2      524.03      503.01      5.83 o 
  -3   2   2      129.93      127.12      2.47 o 
  -2   2   2      120.86      117.82      2.36 o 
  -1   2   2     1926.87     1856.16     12.15 o 
   0   2   2     2699.57     2613.55     12.99 o 
   1   2   2      531.10      536.74      4.55 o 
   2   2   2      604.88      636.64      7.35 o 
   3   2   2     2326.95     2235.18     16.76 o 
   4   2   2       56.39       44.37      1.67 o 
   5   2   2      177.27      176.91      3.49 o 
   6   2   2        7.54        3.58      1.51 o 
   7   2   2      120.39      116.07      6.98 o 
   8   2   2        7.26        7.20      1.92 o 
   9   2   2       67.04       60.42      6.39 o 
  10   2   2       22.86       19.60     13.05 o 
  11   2   2        1.74        1.21      3.51 o 
 -11   3   2        8.15       12.53      4.47 o 
 -10   3   2       50.02       55.81      6.71 o 
  -9   3   2        1.33       -0.93      1.93 o 
  -8   3   2       50.64       43.92      3.89 o 
  -7   3   2      855.56      850.79     13.12 o 
  -6   3   2        6.60        4.63      2.02 o 
  -5   3   2      194.43      199.78      6.42 o 
  -4   3   2      422.26      441.86      9.07 o 
  -3   3   2     2491.20     2451.89     18.48 o 
  -2   3   2        4.13        4.12      0.81 o 
  -1   3   2      445.62      430.47      4.40 o 
   0   3   2     2573.86     2523.07     13.23 o 
   1   3   2       38.05       28.24      1.23 o 
   2   3   2       14.96       17.46      1.14 o 
   3   3   2      702.39      701.36     12.50 o 
   4   3   2      267.12      258.96      6.75 o 
   5   3   2       39.30       43.70      3.45 o 
   6   3   2        5.33        1.16      3.08 o 
   7   3   2      360.91      345.74     10.04 o 
   8   3   2       90.54       87.85      6.04 o 
   9   3   2       50.38       47.83      4.25 o 
  10   3   2        7.22        6.01      4.29 o 
  11   3   2        0.25        0.16      4.07 o 
 -11   4   2        4.46       11.60      4.76 o 
 -10   4   2        0.00       -1.25      2.83 o 
  -9   4   2       13.40       14.04      4.50 o 
  -8   4   2       22.29       26.49      3.49 o 
  -7   4   2      152.36      154.21      7.10 o 
  -6   4   2        3.50        0.54      1.93 o 
  -5   4   2        0.14        0.70      1.61 o 
  -4   4   2        1.08        1.43      1.50 o 
  -3   4   2      147.59      131.41      2.98 o 
  -2   4   2     1124.96     1224.31      9.37 o 
  -1   4   2        0.04        0.44      0.60 o 
   0   4   2     1579.96     1510.94      9.85 o 
   1   4   2       92.01      100.12      2.11 o 
   2   4   2     3616.14     3655.33     21.10 o 
   3   4   2       22.95       19.63      2.14 o 
   4   4   2      314.33      291.83      7.65 o 
   5   4   2      535.00      510.86     10.91 o 
   6   4   2      101.59      110.26      5.53 o 
   7   4   2      334.83      325.99      9.85 o 
   8   4   2      297.04      301.67     10.00 o 
   9   4   2       10.99       10.88      3.44 o 
  10   4   2        0.30       -1.36      6.69 o 
  11   4   2        5.89       -2.78      3.68 o 
 -11   5   2        3.04        0.49      4.59 o 
 -10   5   2        7.24        4.61      3.14 o 
  -9   5   2        2.97       -1.04      4.00 o 
  -8   5   2       73.33       81.02      6.66 o 
  -7   5   2      399.07      374.93     12.43 o 
  -6   5   2      280.00      280.94      9.31 o 
  -5   5   2       76.25       78.54      5.10 o 
  -4   5   2       39.48       43.44      3.78 o 
  -3   5   2     1130.67     1277.95     11.25 o 
  -2   5   2      245.22      273.00      4.20 o 
  -1   5   2       58.70       60.99      1.86 o 
   0   5   2       20.24       23.22      1.31 o 
   1   5   2     1494.36     1539.31     10.41 o 
   2   5   2     2231.05     2295.11     15.40 o 
   3   5   2        5.81       10.66      2.04 o 
   4   5   2        4.77        3.38      1.49 o 
   5   5   2        7.32        6.11      3.55 o 
   6   5   2        8.94        9.49      2.99 o 
   7   5   2       34.24       30.97      4.19 o 
   8   5   2       41.32       38.88      4.81 o 
   9   5   2       41.04       34.64      5.04 o 
  10   5   2       87.27       87.24      6.62 o 
 -10   6   2        0.62       -1.47      2.99 o 
  -9   6   2       16.60        8.16      3.58 o 
  -8   6   2      292.53      279.04     16.63 o 
  -7   6   2        0.44       -0.84      2.80 o 
  -6   6   2       33.40       39.09     10.21 o 
  -5   6   2      282.31      265.10      8.91 o 
  -4   6   2       28.87       31.36      4.02 o 
  -3   6   2       20.69       31.00      2.87 o 
  -2   6   2        0.02       -0.55      1.33 o 
  -1   6   2      547.45      522.73      5.72 o 
   0   6   2        1.01        2.94      0.87 o 
   1   6   2       22.77       29.37      1.60 o 
   2   6   2      222.37      237.67      4.23 o 
   3   6   2       23.78       22.37      3.40 o 
   4   6   2      188.56      196.61      6.18 o 
   5   6   2      103.66      110.78      5.16 o 
   6   6   2       42.08       36.77      4.37 o 
   7   6   2      647.32      676.51     15.49 o 
   8   6   2       50.63       61.12      5.97 o 
   9   6   2        0.00       -4.40      2.94 o 
  10   6   2        1.77       -4.34      3.36 o 
 -10   7   2        1.45       -0.29      2.96 o 
  -9   7   2       18.09       12.99      4.61 o 
  -8   7   2       12.83       12.64      4.16 o 
  -7   7   2        4.32        0.79      3.00 o 
  -6   7   2      146.77      139.40     12.24 o 
  -5   7   2       30.43       23.77      3.25 o 
  -4   7   2       22.31       20.69      2.84 o 
  -3   7   2       24.59       27.67      2.89 o 
  -2   7   2      393.68      383.19      5.79 o 
  -1   7   2        3.88        6.92      1.26 o 
   0   7   2        0.07        0.87      0.93 o 
   1   7   2      210.43      209.09      3.87 o 
   2   7   2      194.14      214.44      5.30 o 
   3   7   2      350.15      381.88      8.37 o 
   4   7   2        5.80        1.36      1.85 o 
   5   7   2      123.16      115.41      5.53 o 
   6   7   2      646.07      693.30     14.12 o 
   7   7   2      272.81      302.16      9.39 o 
   8   7   2       27.34       33.60      5.37 o 
   9   7   2        0.19       -0.93      3.21 o 
  -9   8   2        7.00        5.30      4.33 o 
  -8   8   2        4.04       -2.26      2.72 o 
  -7   8   2      191.15      192.01      7.87 o 
  -6   8   2       50.67       53.39      4.70 o 
  -5   8   2      110.90      125.41      5.99 o 
  -4   8   2        1.38       -0.13      1.99 o 
  -3   8   2        8.18       15.81      2.77 o 
  -2   8   2        0.32        1.89      1.62 o 
  -1   8   2       36.30       33.56      2.01 o 
   0   8   2       41.04       34.48      2.04 o 
   1   8   2        0.47       -0.80      1.07 o 
   2   8   2      208.52      208.84      5.46 o 
   3   8   2        4.08        4.55      2.06 o 
   4   8   2       13.27        7.89      2.43 o 
   5   8   2       38.48       44.73      8.00 o 
   6   8   2       71.72       67.84      5.14 o 
   7   8   2       82.79       85.64      5.92 o 
   8   8   2       14.81       18.94      7.31 o 
   9   8   2        2.33        3.61      3.27 o 
  -8   9   2       24.81       32.68      5.81 o 
  -7   9   2       10.47        5.19      3.84 o 
  -6   9   2       19.74       27.65      4.47 o 
  -5   9   2       10.81       11.58      3.09 o 
  -4   9   2       63.09       70.42      5.70 o 
  -3   9   2       10.77        8.76      2.46 o 
  -2   9   2      100.96      100.07      7.30 o 
  -1   9   2       66.86       70.36      4.72 o 
   0   9   2      152.27      155.74      4.45 o 
   1   9   2       94.14       91.73      6.13 o 
   2   9   2        5.51        7.08      2.11 o 
   3   9   2        9.99        1.78      2.68 o 
   4   9   2        4.11        1.40      2.51 o 
   5   9   2       41.55       44.20      5.67 o 
   6   9   2       15.63       14.31      8.09 o 
   7   9   2       30.49       28.66      5.35 o 
   8   9   2        1.10       -4.26      3.26 o 
  -7  10   2       12.15        8.60      4.48 o 
  -6  10   2       23.26       25.71      5.38 o 
  -5  10   2       54.99       63.50      6.41 o 
  -4  10   2       56.22       70.83      6.20 o 
  -3  10   2       42.10       48.68      5.37 o 
  -2  10   2      118.72      122.13      5.84 o 
  -1  10   2      144.74      153.68      6.31 o 
   0  10   2       17.57       18.78      2.64 o 
   1  10   2       10.00       13.93      2.90 o 
   2  10   2        0.18       -2.15      1.96 o 
   3  10   2        0.30       -3.43      2.55 o 
   4  10   2       14.30        3.21      3.23 o 
   5  10   2       43.33       42.66      5.91 o 
   6  10   2       44.89       45.08     13.35 o 
   7  10   2        1.37       -1.59      3.97 o 
  -6  11   2        6.94        4.25      4.04 o 
  -5  11   2        0.72        0.63      3.34 o 
  -4  11   2       28.97       22.02      5.33 o 
  -3  11   2       13.52        7.78      3.66 o 
  -2  11   2        7.02        2.97      3.18 o 
  -1  11   2        2.22        5.49      2.80 o 
   0  11   2      225.53      264.66     10.58 o 
   1  11   2       17.17       23.61      3.60 o 
   2  11   2       24.76       20.08     11.79 o 
   3  11   2       53.87       58.08      6.34 o 
   4  11   2        2.56        1.12      3.40 o 
   5  11   2       33.35       42.67      6.33 o 
   6  11   2        2.36        0.02      3.54 o 
  -4  12   2        0.60        1.83      4.79 o 
  -3  12   2        3.97       12.73      5.87 o 
  -2  12   2        1.61       -1.78      4.69 o 
  -1  12   2       19.80       26.79      7.70 o 
   0  12   2        3.06       -0.94      5.97 o 
   1  12   2       30.46       20.18      7.65 o 
   2  12   2       61.53       45.22      6.15 o 
   3  12   2        7.55        5.25      4.02 o 
   4  12   2        0.51        0.79      5.92 o 
 -11   0   3       21.00       23.14      8.04 o 
  -9   0   3       81.36       65.09      9.03 o 
  -7   0   3       16.81       17.07      2.52 o 
  -5   0   3     3068.64     3097.45     29.89 o 
  -3   0   3      671.05      626.68     21.96 o 
  -1   0   3      250.31      247.68      4.29 o 
   1   0   3      586.01      571.06      9.72 o 
   5   0   3     1090.73     1273.39     38.61 o 
   7   0   3       44.91       47.93      6.44 o 
   9   0   3      499.25      415.63     19.49 o 
  11   0   3       43.03       36.47      8.64 o 
 -11   1   3       12.58       14.48      4.61 o 
 -10   1   3       81.96       64.87      6.92 o 
  -9   1   3       69.29       60.28      6.24 o 
  -8   1   3       19.10       10.13      3.19 o 
  -7   1   3       41.23       38.82      3.10 o 
  -6   1   3       23.06       24.79      1.79 o 
  -5   1   3       32.39       44.35      2.05 o 
  -4   1   3      101.85       89.94      2.39 o 
  -3   1   3      308.82      308.46      4.04 o 
  -2   1   3     1941.72     1952.35     12.80 o 
  -1   1   3    15576.44    15022.25     85.92 o 
   0   1   3     2099.67     2191.73     15.91 o 
   1   1   3     3114.16     2980.07     22.66 o 
   2   1   3     1672.37     1726.10     14.43 o 
   3   1   3      592.46      583.83      6.77 o 
   4   1   3     1321.63     1367.76     14.08 o 
   5   1   3       18.35       17.54      1.55 o 
   6   1   3      309.52      328.18      5.86 o 
   7   1   3        8.38       13.36      2.06 o 
   8   1   3       36.67       30.59      4.48 o 
   9   1   3        7.10        8.09      3.47 o 
  10   1   3        6.30       17.77      4.32 o 
  11   1   3        8.91       12.87      4.57 o 
 -11   2   3        3.56       -0.96      3.68 o 
 -10   2   3       47.72       48.17      6.36 o 
  -9   2   3       64.91       51.78      5.91 o 
  -8   2   3      173.00      177.06      6.19 o 
  -7   2   3      560.65      532.80     10.46 o 
  -6   2   3       22.90       16.54      2.23 o 
  -5   2   3       24.05       12.38      1.16 o 
  -4   2   3     1769.43     1768.63     15.78 o 
  -3   2   3     2575.19     2664.98     19.77 o 
  -2   2   3     3852.56     3735.49     25.63 o 
  -1   2   3      157.33      155.32      2.76 o 
   0   2   3    19618.80    18684.78    107.66 o 
   1   2   3     3323.94     3302.81     18.06 o 
   2   2   3       33.86       28.85      1.46 o 
   3   2   3      321.68      327.46      4.74 o 
   4   2   3       49.28       45.81      1.93 o 
   5   2   3      404.42      455.78      6.41 o 
   6   2   3       99.19      119.54      5.16 o 
   7   2   3      170.05      181.49      9.20 o 
   8   2   3       14.36       16.70      2.64 o 
   9   2   3       81.50       73.27      6.82 o 
  10   2   3        8.16        7.79      3.68 o 
  11   2   3        0.42       -2.88      3.04 o 
 -11   3   3        2.62       -0.42      6.64 o 
 -10   3   3       61.36       58.56      6.82 o 
  -9   3   3      132.69      144.79      6.20 o 
  -8   3   3      205.93      205.61      7.03 o 
  -7   3   3      148.34      154.06      7.63 o 
  -6   3   3      769.70      707.24     11.25 o 
  -5   3   3       24.71       22.45      2.86 o 
  -4   3   3      122.46      136.06      3.85 o 
  -3   3   3      290.23      298.33      6.92 o 
  -2   3   3      582.88      562.58      5.99 o 
  -1   3   3      233.08      228.34      3.70 o 
   0   3   3     3067.68     3117.50     15.85 o 
   1   3   3      287.60      277.33      3.51 o 
   2   3   3      908.92      910.40      8.18 o 
   3   3   3       37.63       36.66      3.58 o 
   4   3   3      462.63      476.58      7.09 o 
   5   3   3     1045.93     1043.38     15.89 o 
   6   3   3      541.43      578.97     12.02 o 
   7   3   3      182.32      188.26      7.50 o 
   8   3   3      139.06      130.42      6.53 o 
   9   3   3        6.40        3.93      2.37 o 
  10   3   3        3.46        2.11      3.95 o 
  11   3   3        4.91        3.04      3.90 o 
 -11   4   3        1.62        1.52      4.76 o 
 -10   4   3        0.11        0.20      4.66 o 
  -9   4   3        2.06        2.73      2.40 o 
  -8   4   3      107.41      103.63      5.46 o 
  -7   4   3     1388.75     1297.76     17.42 o 
  -6   4   3      311.95      309.23     10.88 o 
  -5   4   3      156.91      146.47     18.45 o 
  -4   4   3      465.92      537.50     10.81 o 
  -3   4   3      561.94      554.62      7.15 o 
  -2   4   3       14.54       16.40      1.24 o 
  -1   4   3       93.91       85.74      2.22 o 
   0   4   3      504.65      457.30      4.44 o 
   1   4   3      230.77      242.51      3.61 o 
   2   4   3     3433.49     3741.21     24.09 o 
   3   4   3      772.34      833.68      9.69 o 
   4   4   3       24.62       46.60      7.13 o 
   5   4   3       59.57       66.86      4.34 o 
   6   4   3        0.40       -0.97      3.82 o 
   7   4   3        1.20        2.72      3.13 o 
   8   4   3       25.83       26.47      7.30 o 
   9   4   3      133.64      137.16      7.61 o 
  10   4   3       50.48       60.23      7.12 o 
  11   4   3       19.17       11.37     11.60 o 
 -11   5   3       31.50       46.89      7.10 o 
 -10   5   3        1.15       -2.47      2.56 o 
  -9   5   3        6.70        4.89      2.70 o 
  -8   5   3      242.72      243.00      8.06 o 
  -7   5   3        7.75        5.20      3.02 o 
  -6   5   3        1.72        1.18      9.28 o 
  -5   5   3      128.23      150.12     11.87 o 
  -4   5   3       25.87       20.96      2.99 o 
  -3   5   3       23.39       23.39      2.19 o 
  -2   5   3     1088.87     1094.60      9.44 o 
  -1   5   3        2.85        5.88      0.86 o 
   0   5   3       67.87       56.92      1.81 o 
   1   5   3     1014.83     1085.18      8.29 o 
   2   5   3       20.66       27.57      3.14 o 
   3   5   3        1.15        0.58      0.93 o 
   4   5   3       46.71       50.53      3.34 o 
   5   5   3       32.99       33.46      3.73 o 
   6   5   3        8.38       15.98      3.18 o 
   7   5   3       24.73       27.22      4.08 o 
   8   5   3       10.34        8.73      3.19 o 
   9   5   3       12.76        8.00      5.35 o 
  10   5   3       13.32       12.31      4.19 o 
 -10   6   3       11.91        7.64      3.96 o 
  -9   6   3        0.18        1.47      2.74 o 
  -8   6   3       90.39       91.47      6.89 o 
  -7   6   3        5.67        5.09      3.22 o 
  -6   6   3        3.87       -0.38      2.62 o 
  -5   6   3      154.58      152.14      7.05 o 
  -4   6   3      110.77      107.27      4.63 o 
  -3   6   3       17.73       14.32      2.26 o 
  -2   6   3      243.36      230.01      4.24 o 
  -1   6   3       11.54       11.22      1.15 o 
   0   6   3       90.90       86.13      2.36 o 
   1   6   3      254.56      253.27      4.81 o 
   2   6   3       96.36      104.26      4.68 o 
   3   6   3      278.69      289.52      6.92 o 
   4   6   3       30.59       37.26      3.78 o 
   5   6   3       40.62       37.36      3.58 o 
   6   6   3       42.91       50.71      4.90 o 
   7   6   3      264.50      279.49     10.09 o 
   8   6   3       19.53       21.29      4.22 o 
   9   6   3       19.57       24.01      4.84 o 
  10   6   3        1.10       -2.70      3.38 o 
 -10   7   3        7.31        7.26      4.11 o 
  -9   7   3       33.64       31.77      4.55 o 
  -8   7   3       47.11       45.46      5.87 o 
  -7   7   3      892.78      895.42     19.16 o 
  -6   7   3      214.78      204.91     14.72 o 
  -5   7   3       45.50       43.07      3.92 o 
  -4   7   3       10.53       12.48      2.49 o 
  -3   7   3       40.44       45.19      3.45 o 
  -2   7   3       54.95       46.57      2.68 o 
  -1   7   3      308.09      302.90      4.64 o 
   0   7   3       15.06       11.43      1.35 o 
   1   7   3       27.95       32.24      1.86 o 
   2   7   3      892.46      937.99      9.62 o 
   3   7   3        0.01       -0.34      2.18 o 
   4   7   3        1.88       -0.51      1.68 o 
   5   7   3      177.74      193.98      6.85 o 
   6   7   3       16.12       17.20      3.12 o 
   7   7   3       47.58       38.53      4.39 o 
   8   7   3       50.62       49.50      5.11 o 
   9   7   3        2.19       -0.27      3.60 o 
  -9   8   3        8.80       12.05      7.30 o 
  -8   8   3        1.57        2.39      3.07 o 
  -7   8   3        2.86        1.68      2.80 o 
  -6   8   3      295.95      336.14      9.79 o 
  -5   8   3       26.91       29.90      3.81 o 
  -4   8   3        0.16        4.28      2.12 o 
  -3   8   3      111.25      115.19      5.19 o 
  -2   8   3        9.06        9.18      2.12 o 
  -1   8   3       48.12       45.06      3.03 o 
   0   8   3      169.00      175.14      3.82 o 
   1   8   3        0.70       -1.52      1.01 o 
   2   8   3       33.19       32.94      2.75 o 
   3   8   3      180.74      201.43      6.51 o 
   4   8   3       40.67       38.41      3.72 o 
   5   8   3        0.33       -1.37      2.09 o 
   6   8   3        3.69        8.60      2.95 o 
   7   8   3       39.23       48.93      4.98 o 
   8   8   3        4.37        3.17      4.96 o 
   9   8   3        2.72        0.21      5.53 o 
  -8   9   3        1.05       -4.38      3.49 o 
  -7   9   3       65.12       63.96      7.82 o 
  -6   9   3      316.08      322.65     12.01 o 
  -5   9   3       19.08       28.40      4.73 o 
  -4   9   3       27.67       20.60      6.51 o 
  -3   9   3        0.32       -0.36      2.49 o 
  -2   9   3      128.58      126.46      5.63 o 
  -1   9   3        3.56        6.75      2.27 o 
   0   9   3      205.98      202.31      5.53 o 
   1   9   3        4.32        2.81      1.92 o 
   2   9   3        0.20        1.08      1.89 o 
   3   9   3       16.71       16.47      4.00 o 
   4   9   3        0.19       -0.83      2.23 o 
   5   9   3       19.29       15.16      3.91 o 
   6   9   3        1.41       -1.51      6.93 o 
   7   9   3       16.65        6.65      3.87 o 
   8   9   3       20.53       15.54      4.95 o 
  -7  10   3       16.80       21.14      6.17 o 
  -6  10   3        0.57        2.77      3.60 o 
  -5  10   3       10.04        8.53      6.81 o 
  -4  10   3        8.88        2.60      5.82 o 
  -3  10   3       22.30       21.87      4.13 o 
  -2  10   3        0.15       -0.25      2.32 o 
  -1  10   3      527.91      533.21     11.27 o 
   0  10   3       77.50       74.70      4.32 o 
   1  10   3      119.00      138.50      7.02 o 
   2  10   3       59.58       53.51      4.50 o 
   3  10   3       52.66       48.56      5.69 o 
   4  10   3       88.79       86.88      7.15 o 
   5  10   3        0.01       -4.10      2.73 o 
   6  10   3        2.40       -0.32      3.31 o 
   7  10   3        7.88        8.88      4.44 o 
  -6  11   3        0.66        1.64      4.13 o 
  -5  11   3       19.16       27.01      5.60 o 
  -4  11   3        4.56        0.98      3.19 o 
  -3  11   3        0.03       -0.98      2.80 o 
  -2  11   3       20.04       21.58      3.59 o 
  -1  11   3        4.17        3.69      4.09 o 
   0  11   3        9.18       11.36      4.96 o 
   1  11   3        0.74        1.26      2.46 o 
   2  11   3       11.84       16.74      3.41 o 
   3  11   3       11.28       12.33      3.92 o 
   4  11   3        2.29        1.33      3.10 o 
   5  11   3        3.93        7.06     12.14 o 
  -4  12   3        0.58        4.20      3.79 o 
  -3  12   3       15.36       15.71      4.63 o 
  -2  12   3       19.49       23.27      6.27 o 
  -1  12   3        0.04        2.74      3.78 o 
   0  12   3       40.07       51.30      6.62 o 
   1  12   3       46.33       56.20      6.84 o 
   2  12   3        3.67        4.80      3.84 o 
   3  12   3        0.07        1.38      3.68 o 
 -10   0   4       21.39       15.20      6.02 o 
  -8   0   4       13.36       10.02      4.49 o 
  -6   0   4       47.82       50.47      3.43 o 
  -4   0   4     6159.30     6037.29     50.19 o 
  -2   0   4       35.51       42.83      2.21 o 
   0   0   4      365.58      356.75      4.16 o 
   2   0   4      446.12      504.79     10.16 o 
   4   0   4     1483.46     1611.49     24.33 o 
   6   0   4        0.10        0.87      1.11 o 
   8   0   4      247.89      236.56     14.01 o 
  10   0   4       66.00       66.86      9.97 o 
 -11   1   4        9.05       10.38      4.60 o 
 -10   1   4      114.09      129.97      8.84 o 
  -9   1   4        1.20        3.39      4.93 o 
  -8   1   4      126.78      118.93      8.61 o 
  -7   1   4      237.94      237.07      6.46 o 
  -6   1   4       35.14       42.31      2.23 o 
  -5   1   4        6.02        3.64      0.96 o 
  -4   1   4        0.41        0.89      0.76 o 
  -3   1   4     1274.07     1241.26      9.95 o 
  -2   1   4      106.14      107.03      2.62 o 
  -1   1   4    10280.27     9730.19     47.00 o 
   0   1   4     2731.97     2713.72     16.79 o 
   1   1   4      378.97      326.21      4.02 o 
   2   1   4      273.23      249.15      7.53 o 
   3   1   4      362.77      386.07      8.59 o 
   4   1   4       23.78       24.14      1.68 o 
   5   1   4        9.89       12.14      1.43 o 
   6   1   4       12.29       13.69      1.92 o 
   7   1   4       17.45       13.95      4.10 o 
   8   1   4      138.38      119.72     11.82 o 
   9   1   4        1.30        5.21      3.07 o 
  10   1   4       88.11       77.87      7.57 o 
  11   1   4        5.49        5.00      6.04 o 
 -11   2   4        0.95       -4.76      3.17 o 
 -10   2   4        0.90        0.33      3.02 o 
  -9   2   4      156.68      152.49      8.58 o 
  -8   2   4       50.10       47.79      3.80 o 
  -7   2   4      412.03      396.49      8.66 o 
  -6   2   4       87.56       85.11      3.87 o 
  -5   2   4      507.74      502.04      6.34 o 
  -4   2   4      152.25      153.87      3.20 o 
  -3   2   4        1.36        2.42      0.75 o 
  -2   2   4       41.56       44.24      1.91 o 
  -1   2   4    13490.08    13148.83    102.44 o 
   0   2   4    52283.13    48254.68    375.57 o 
   1   2   4      766.71      788.94      6.19 o 
   2   2   4      322.57      300.17      8.22 o 
   3   2   4      736.00      764.57      8.42 o 
   4   2   4      242.44      262.94      5.57 o 
   5   2   4      380.15      358.30      5.98 o 
   6   2   4       15.73       13.25      2.32 o 
   7   2   4      105.35       99.04      5.17 o 
   8   2   4       27.89       20.55      3.33 o 
   9   2   4      525.74      522.42     15.73 o 
  10   2   4        4.38        6.56      3.40 o 
  11   2   4       17.02       24.28      5.33 o 
 -11   3   4        2.36        6.69      4.29 o 
 -10   3   4        0.39       -0.76      3.24 o 
  -9   3   4       15.79       13.50      2.94 o 
  -8   3   4      356.52      346.45      8.82 o 
  -7   3   4      301.76      302.10      7.83 o 
  -6   3   4      867.70      817.05     12.25 o 
  -5   3   4      322.27      294.65      6.71 o 
  -4   3   4        3.79        1.35      0.74 o 
  -3   3   4      496.38      501.38      6.64 o 
  -2   3   4      392.70      479.48      6.99 o 
  -1   3   4      823.58      775.41      7.27 o 
   0   3   4      100.41      102.12      1.66 o 
   1   3   4     1957.04     1949.80     12.51 o 
   2   3   4      793.56      819.29      7.89 o 
   3   3   4     2464.34     2679.30     20.67 o 
   4   3   4      801.64      839.88      9.38 o 
   5   3   4       14.34       13.24      2.30 o 
   6   3   4        0.46        2.51      1.78 o 
   7   3   4     1168.19     1141.11     18.90 o 
   8   3   4        0.33        1.42      2.09 o 
   9   3   4       79.48       74.45      5.88 o 
  10   3   4       45.63       41.10      6.22 o 
  11   3   4        0.38        2.28      4.19 o 
 -11   4   4       18.56       18.54      5.28 o 
 -10   4   4        0.05       -1.39      3.26 o 
  -9   4   4       42.86       38.39      4.24 o 
  -8   4   4       23.57       22.53      3.39 o 
  -7   4   4      371.93      362.58      8.89 o 
  -6   4   4       14.32       10.71      2.33 o 
  -5   4   4        4.99        2.52      2.08 o 
  -4   4   4        3.01        7.91      1.74 o 
  -3   4   4     2396.35     2602.26     72.39 o 
  -2   4   4      982.69     1005.87      8.65 o 
  -1   4   4        0.49        0.26      0.99 o 
   0   4   4      433.82      419.28      4.43 o 
   1   4   4      557.37      575.38      6.34 o 
   2   4   4     1645.35     1775.31     12.65 o 
   3   4   4       14.25       16.70      1.39 o 
   4   4   4      210.86      219.56      6.77 o 
   5   4   4     1271.63     1266.75     18.65 o 
   6   4   4     2649.55     2537.30     30.41 o 
   7   4   4       58.66       52.92      4.75 o 
   8   4   4       12.68       16.05      3.43 o 
   9   4   4        2.41        1.02      3.36 o 
  10   4   4        7.69       -0.35      6.32 o 
  11   4   4       17.67       19.89      5.57 o 
 -10   5   4        6.47        3.07      2.86 o 
  -9   5   4        4.30        4.64      2.73 o 
  -8   5   4        1.46        2.18      2.31 o 
  -7   5   4      147.75      132.18     11.81 o 
  -6   5   4        5.93       10.11      4.17 o 
  -5   5   4       46.92       46.05      4.42 o 
  -4   5   4       15.77       13.69      2.83 o 
  -3   5   4        8.32       10.74      1.35 o 
  -2   5   4       63.71       66.05      2.31 o 
  -1   5   4      628.51      613.84      7.29 o 
   0   5   4        1.85        2.17      0.75 o 
   1   5   4        4.15        5.32      1.31 o 
   2   5   4     1826.05     1831.02     13.47 o 
   3   5   4      431.05      447.63      6.34 o 
   4   5   4       81.88       79.06      3.95 o 
   5   5   4      575.64      591.55     12.61 o 
   6   5   4      194.98      203.33      7.93 o 
   7   5   4        3.98        2.35      2.30 o 
   8   5   4       54.64       59.58      5.54 o 
   9   5   4      121.86      126.40     14.29 o 
  10   5   4       17.95       26.05      4.88 o 
 -10   6   4       18.78       20.11      4.09 o 
  -9   6   4       30.73       37.76      4.68 o 
  -8   6   4        0.15       -0.62      3.77 o 
  -7   6   4       83.45       74.60      8.73 o 
  -6   6   4       15.42       11.60      3.31 o 
  -5   6   4        5.26        4.99      2.64 o 
  -4   6   4        1.89        5.06      1.97 o 
  -3   6   4      267.84      257.22      7.86 o 
  -2   6   4        1.24        1.30      1.03 o 
  -1   6   4        0.41        0.38      0.77 o 
   0   6   4        2.73        1.03      0.99 o 
   1   6   4       15.36       17.14      1.51 o 
   2   6   4      256.67      262.93      4.61 o 
   3   6   4       28.62       32.06      2.93 o 
   4   6   4        5.23        7.47      2.04 o 
   5   6   4       75.66       72.65      5.25 o 
   6   6   4      136.00      151.03      6.27 o 
   7   6   4      303.96      326.38     10.87 o 
   8   6   4       12.88       16.53      4.00 o 
   9   6   4        5.01        5.11      3.36 o 
  10   6   4        0.33       -4.71      3.14 o 
  -9   7   4        0.00        0.07      3.48 o 
  -8   7   4        3.94        1.06      5.70 o 
  -7   7   4       63.40       69.31      6.44 o 
  -6   7   4       53.50       46.47      7.38 o 
  -5   7   4      160.05      162.07      8.33 o 
  -4   7   4       64.30       59.76      4.91 o 
  -3   7   4       19.36       14.19      3.01 o 
  -2   7   4      133.75      141.33      3.76 o 
  -1   7   4        3.42        4.04      1.08 o 
   0   7   4       73.77       77.26      2.49 o 
   1   7   4      256.14      256.02      4.74 o 
   2   7   4      567.18      589.36      7.50 o 
   3   7   4       19.91       21.20      2.98 o 
   4   7   4       22.28       20.54      2.94 o 
   5   7   4      140.06      163.05      6.44 o 
   6   7   4      171.01      175.54      6.99 o 
   7   7   4        7.69        7.49      2.78 o 
   8   7   4       49.16       41.76      4.79 o 
   9   7   4        2.57       -0.11      3.08 o 
  -9   8   4        0.51       -5.07      3.38 o 
  -8   8   4       31.67       38.63      5.96 o 
  -7   8   4       78.02       81.46      7.10 o 
  -6   8   4      421.29      449.50     13.57 o 
  -5   8   4      124.89      147.59     10.21 o 
  -4   8   4       89.37       98.00      6.48 o 
  -3   8   4       22.25       27.17      4.10 o 
  -2   8   4      165.05      151.35      5.95 o 
  -1   8   4      286.06      272.33      6.09 o 
   0   8   4       44.55       41.32      2.87 o 
   1   8   4       54.22       53.53      3.91 o 
   2   8   4      130.91      125.32      8.33 o 
   3   8   4       64.05       74.69      5.81 o 
   4   8   4       14.17        7.23      4.91 o 
   5   8   4       80.43       82.69      6.71 o 
   6   8   4       16.92       14.24     12.16 o 
   7   8   4      209.39      238.92     11.02 o 
   8   8   4        3.79        0.58      3.50 o 
   9   8   4       10.97       21.80      8.59 o 
  -8   9   4       17.23       12.13      4.54 o 
  -7   9   4       21.16       13.54      4.53 o 
  -6   9   4       20.70       17.47      4.56 o 
  -5   9   4       30.85       36.57      5.26 o 
  -4   9   4        3.88        3.61      3.18 o 
  -3   9   4        9.42        8.86      3.18 o 
  -2   9   4        0.07        4.17      2.28 o 
  -1   9   4      386.92      424.88      9.77 o 
   0   9   4      772.97      782.67     11.03 o 
   1   9   4      284.74      294.54      9.75 o 
   2   9   4       70.92       63.88      4.58 o 
   3   9   4       34.99       36.04      4.88 o 
   4   9   4        3.51        5.00      3.16 o 
   5   9   4       28.99       20.90      6.66 o 
   6   9   4       47.78       46.86      6.07 o 
   7   9   4       72.45       77.50      7.69 o 
   8   9   4        3.73        0.81      3.54 o 
  -7  10   4       24.41       30.23      5.72 o 
  -6  10   4       40.38       53.57      6.51 o 
  -5  10   4        1.33        5.27      4.89 o 
  -4  10   4        3.63        3.36      3.21 o 
  -3  10   4        0.01       -1.58      2.58 o 
  -2  10   4       92.70       83.87      5.34 o 
  -1  10   4      477.88      495.41     11.05 o 
   0  10   4        0.17       -1.66      2.05 o 
   1  10   4        6.08        9.06      2.71 o 
   2  10   4       11.54       11.47      4.15 o 
   3  10   4       13.74        3.67      3.36 o 
   4  10   4       36.78       39.84      7.18 o 
   5  10   4        7.76        7.07      4.29 o 
   6  10   4        6.90       11.70      6.24 o 
   7  10   4       15.96       14.28      4.60 o 
  -5  11   4        7.98        7.35      4.07 o 
  -4  11   4        0.37        5.29      3.73 o 
  -3  11   4       12.89       19.07      4.40 o 
  -2  11   4        0.91        0.53      4.06 o 
  -1  11   4       43.78       44.13      4.54 o 
   0  11   4        7.99        7.40      5.08 o 
   1  11   4       42.08       48.88      6.09 o 
   2  11   4        2.00        1.09      2.53 o 
   3  11   4        0.19       -0.56      6.78 o 
   4  11   4        0.08       -2.41      2.91 o 
   5  11   4        3.52       -0.83      3.20 o 
  -3  12   4        9.30       12.47      4.61 o 
  -2  12   4        1.79        5.08      4.75 o 
  -1  12   4        2.33       -0.93      4.07 o 
   0  12   4        1.44        0.11      3.87 o 
   1  12   4       69.76       75.43      9.05 o 
   2  12   4        1.72        2.87      3.87 o 
   3  12   4        0.00       -2.79      3.80 o 
 -11   0   5        3.82        6.37      6.22 o 
  -9   0   5       36.20       45.89      8.04 o 
  -7   0   5       50.33       49.21      3.87 o 
  -5   0   5     1200.76     1160.52     27.48 o 
  -3   0   5        0.09        0.86      0.98 o 
  -1   0   5     1195.30     1209.10     15.22 o 
   1   0   5     2725.21     2748.93     34.54 o 
   3   0   5       77.10       82.21      4.49 o 
   5   0   5      224.95      218.65      8.14 o 
   7   0   5        1.21       -1.20      1.28 o 
   9   0   5        1.12       -2.71      3.31 o 
  11   0   5        0.58       -1.92      4.84 o 
 -11   1   5      130.77      126.49      9.56 o 
 -10   1   5        4.36        1.20      3.29 o 
  -9   1   5       41.64       45.08      8.86 o 
  -8   1   5       34.53       40.84      3.44 o 
  -7   1   5       60.17       61.26      3.71 o 
  -6   1   5      718.65      701.67      8.52 o 
  -5   1   5       23.60       30.81      1.86 o 
  -4   1   5      840.01      856.47      8.55 o 
  -3   1   5      250.55      235.81      3.85 o 
  -2   1   5     3325.98     3185.43     30.96 o 
  -1   1   5      644.69      595.78      5.01 o 
   0   1   5     9874.76     9539.98     46.62 o 
   1   1   5      810.83      793.12      7.30 o 
   2   1   5      980.70      969.86     11.68 o 
   3   1   5      147.11      137.03      6.32 o 
   4   1   5      250.07      270.44      5.20 o 
   5   1   5      149.82      167.33      4.36 o 
   6   1   5        1.38        2.19      0.98 o 
   7   1   5       54.40       57.03      5.03 o 
   8   1   5       11.06       10.85      3.36 o 
   9   1   5        2.32        5.64      2.98 o 
  10   1   5       44.89       46.16      6.40 o 
  11   1   5        8.46       13.44      4.52 o 
 -11   2   5       14.62       30.40     11.05 o 
 -10   2   5       46.18       36.16      5.68 o 
  -9   2   5        9.50        8.16      3.36 o 
  -8   2   5        3.63        3.61      2.14 o 
  -7   2   5       71.21       65.63      4.01 o 
  -6   2   5      811.17      788.26     11.67 o 
  -5   2   5      404.53      407.63      5.89 o 
  -4   2   5       89.95       93.30      2.96 o 
  -3   2   5      101.09      120.13      2.78 o 
  -2   2   5       48.70       77.42      6.72 o 
  -1   2   5     1589.77     1602.56     12.10 o 
   0   2   5     2560.14     2577.36     17.23 o 
   1   2   5        3.14        5.28      0.77 o 
   2   2   5       23.88       18.16      1.25 o 
   3   2   5     1077.04     1140.78     11.44 o 
   4   2   5      418.48      466.00      6.90 o 
   5   2   5      209.90      208.54      4.66 o 
   6   2   5        1.15        1.19      2.42 o 
   7   2   5      177.40      172.73      6.92 o 
   8   2   5       75.64       83.44      5.59 o 
   9   2   5       39.74       31.39      5.15 o 
  10   2   5        4.78       10.14      6.17 o 
  11   2   5        8.79       11.66      4.58 o 
 -11   3   5        8.95        4.42      3.85 o 
 -10   3   5       32.57       34.15      5.89 o 
  -9   3   5      341.34      328.48      9.29 o 
  -8   3   5        5.47        6.38      2.44 o 
  -7   3   5      110.81      114.13      5.14 o 
  -6   3   5        2.28        0.70      1.59 o 
  -5   3   5      136.71      140.65      6.44 o 
  -4   3   5     1130.43     1133.69     10.42 o 
  -3   3   5     4925.31     5063.11     31.64 o 
  -2   3   5     1801.38     1862.63     12.40 o 
  -1   3   5      302.77      285.90      3.62 o 
   0   3   5     5250.16     5090.70     30.84 o 
   1   3   5     5174.27     5314.20     28.32 o 
   2   3   5       42.53       53.94      1.87 o 
   3   3   5      166.71      163.90      3.83 o 
   4   3   5       25.73       29.15      1.92 o 
   5   3   5      172.66      187.19     10.24 o 
   6   3   5     1331.66     1312.15     19.73 o 
   7   3   5     1330.75     1301.55     21.81 o 
   8   3   5      223.46      209.69      8.29 o 
   9   3   5       42.86       44.98     12.06 o 
  10   3   5        0.00       -1.07      2.85 o 
  11   3   5        3.82        8.12      4.10 o 
 -11   4   5        5.34        7.28      4.55 o 
 -10   4   5       41.93       41.51      8.86 o 
  -9   4   5      167.66      165.96      7.06 o 
  -8   4   5       95.58       93.82      5.27 o 
  -7   4   5      524.49      512.03     13.06 o 
  -6   4   5        0.86        0.54      1.66 o 
  -5   4   5      621.24      626.80     10.39 o 
  -4   4   5      121.51      120.20      4.20 o 
  -3   4   5      162.80      178.74      4.33 o 
  -2   4   5      819.01      805.17      7.55 o 
  -1   4   5        4.62        3.96      0.82 o 
   0   4   5       73.19       82.70      1.72 o 
   1   4   5      200.06      210.29      3.43 o 
   2   4   5       20.32       17.99      1.39 o 
   3   4   5      197.32      192.20      3.99 o 
   4   4   5      243.72      278.52     10.63 o 
   5   4   5       15.45       16.28      5.23 o 
   6   4   5      355.93      347.25      9.89 o 
   7   4   5      331.72      375.60     22.18 o 
   8   4   5       37.09       45.02      4.89 o 
   9   4   5       51.67       46.24      5.35 o 
  10   4   5        8.32        1.92      4.74 o 
 -10   5   5        3.46       -1.50      2.77 o 
  -9   5   5        3.84        7.89      2.90 o 
  -8   5   5      213.60      221.03     11.84 o 
  -7   5   5       22.14       17.40      3.07 o 
  -6   5   5        0.01        4.16      1.96 o 
  -5   5   5        2.76        5.15      2.61 o 
  -4   5   5       72.01       79.63      4.93 o 
  -3   5   5       35.37       53.26      2.43 o 
  -2   5   5      135.14      112.41      2.94 o 
  -1   5   5      135.63      133.21      3.07 o 
   0   5   5      808.02      782.99      6.58 o 
   1   5   5      706.70      699.68      7.15 o 
   2   5   5       47.14       37.63      1.92 o 
   3   5   5        6.29        8.47      1.93 o 
   4   5   5       31.95       33.21      3.08 o 
   5   5   5        9.44        5.63      2.67 o 
   6   5   5     1209.04     1212.49     19.96 o 
   7   5   5      112.54       94.19      6.17 o 
   8   5   5       93.98       93.40      7.28 o 
   9   5   5        2.44        4.47      3.18 o 
  10   5   5       10.35        8.64      3.78 o 
 -10   6   5        6.70       10.59      5.85 o 
  -9   6   5        1.16       -0.91      3.31 o 
  -8   6   5        0.32       -0.64      3.13 o 
  -7   6   5        0.35        2.70      2.29 o 
  -6   6   5      235.04      223.94     10.88 o 
  -5   6   5        9.10        8.69      2.93 o 
  -4   6   5       86.03       78.34      4.22 o 
  -3   6   5      213.47      235.99      6.31 o 
  -2   6   5      102.43      108.93      3.52 o 
  -1   6   5       41.67       41.71      2.14 o 
   0   6   5      343.52      330.34      4.37 o 
   1   6   5        0.01        0.06      0.90 o 
   2   6   5        1.53        3.63      1.12 o 
   3   6   5       17.92       22.47      2.68 o 
   4   6   5      321.92      350.71      8.32 o 
   5   6   5        6.12        3.15      3.82 o 
   6   6   5      218.75      218.79      7.45 o 
   7   6   5        2.63        1.46      2.36 o 
   8   6   5       50.49       46.89      5.47 o 
   9   6   5       10.05       10.80      6.41 o 
  10   6   5        1.94        1.30      3.67 o 
  -9   7   5        0.07        1.84      3.63 o 
  -8   7   5       17.26       24.81      4.81 o 
  -7   7   5        1.21       -2.47      2.94 o 
  -6   7   5        0.78        3.48      3.14 o 
  -5   7   5      108.58      103.56      6.62 o 
  -4   7   5       72.31       70.93      5.44 o 
  -3   7   5       91.77       98.84     11.18 o 
  -2   7   5        0.85        1.70      1.36 o 
  -1   7   5        1.56        0.71      1.35 o 
   0   7   5       81.85       79.22      3.43 o 
   1   7   5      353.76      356.90      9.04 o 
   2   7   5       18.10       21.09      2.96 o 
   3   7   5        2.80        0.76      2.16 o 
   4   7   5        0.38        1.79      2.30 o 
   5   7   5       44.74       41.21      5.12 o 
   6   7   5       47.28       43.88      5.41 o 
   7   7   5       55.99       66.45      6.60 o 
   8   7   5       56.70       60.99      6.79 o 
   9   7   5       40.07       42.34      6.21 o 
  -9   8   5       19.50       25.81      8.78 o 
  -8   8   5        6.16        3.99      5.13 o 
  -7   8   5       11.10        7.19      3.76 o 
  -6   8   5        0.28       -4.64      6.22 o 
  -5   8   5       27.39       20.74      4.29 o 
  -4   8   5       51.64       40.80      5.72 o 
  -3   8   5      118.87      127.60      9.28 o 
  -2   8   5      814.45      795.17     13.28 o 
  -1   8   5      345.63      361.55      8.72 o 
   0   8   5      406.58      388.65      7.45 o 
   1   8   5       73.87       78.62      3.69 o 
   2   8   5      217.13      220.13      7.12 o 
   3   8   5       11.65       14.81      3.65 o 
   4   8   5      126.64      159.18     14.58 o 
   5   8   5      214.57      222.10      9.99 o 
   6   8   5       51.52       58.58      6.33 o 
   7   8   5      117.70      131.11      8.92 o 
   8   8   5        0.17       -2.24      5.70 o 
  -8   9   5        0.08       -1.22      3.73 o 
  -7   9   5       14.19        9.43      4.33 o 
  -6   9   5       14.19        8.47      3.82 o 
  -5   9   5       73.22       74.34      6.75 o 
  -4   9   5       16.30       19.21      4.30 o 
  -3   9   5       28.57       34.19      4.66 o 
  -2   9   5        9.59       10.55      2.78 o 
  -1   9   5      155.64      168.84      6.27 o 
   0   9   5       28.66       26.91      3.03 o 
   1   9   5        3.74        4.62      2.30 o 
   2   9   5      114.68      124.12      6.23 o 
   3   9   5       97.39       91.53     10.86 o 
   4   9   5      218.01      213.97      9.77 o 
   5   9   5        0.40       -4.82      4.10 o 
   6   9   5       31.60       32.19      6.29 o 
   7   9   5       62.15       81.81      7.87 o 
  -7  10   5        0.52        7.09      4.02 o 
  -6  10   5        0.33        3.82      3.67 o 
  -5  10   5       17.48       13.54      4.27 o 
  -4  10   5        3.99       10.95      3.80 o 
  -3  10   5       46.80       58.67      7.65 o 
  -2  10   5      109.76      103.53      7.83 o 
  -1  10   5       91.21       86.92      5.37 o 
   0  10   5      175.08      171.56      5.72 o 
   1  10   5        0.50        2.44      2.86 o 
   2  10   5       51.50       48.32      4.64 o 
   3  10   5       29.84       27.21      4.85 o 
   4  10   5       54.45       45.71      6.02 o 
   5  10   5        0.05       -2.47      3.00 o 
   6  10   5       32.06       37.57      6.09 o 
  -5  11   5       19.80       25.07      6.19 o 
  -4  11   5        0.16        4.51      3.47 o 
  -3  11   5        1.18       -1.41      3.13 o 
  -2  11   5        0.75        0.71      2.67 o 
  -1  11   5        0.40        0.77      2.66 o 
   0  11   5       16.46       24.70      9.79 o 
   1  11   5        0.00       -1.87      2.31 o 
   2  11   5        8.72       10.55      3.22 o 
   3  11   5        0.05       -1.85      3.21 o 
   4  11   5        1.45       -1.51      2.86 o 
   5  11   5        3.63       -0.32      3.77 o 
  -3  12   5        0.33        0.93      3.46 o 
  -2  12   5        1.96        5.26      3.38 o 
  -1  12   5       24.67       22.73      6.49 o 
   0  12   5       20.51       25.96     11.69 o 
   1  12   5        8.39       11.13      4.62 o 
   2  12   5        9.66        9.96      4.29 o 
   3  12   5        0.02       -0.02      3.66 o 
 -10   0   6       15.73       20.68      6.46 o 
  -8   0   6      448.82      437.68     18.16 o 
  -6   0   6       68.05       66.37      4.07 o 
  -4   0   6      751.89      767.50     11.58 o 
  -2   0   6      156.29      159.97      4.40 o 
   0   0   6      150.28      142.09      2.94 o 
   2   0   6     3921.06     3862.83     47.17 o 
   4   0   6       48.90       41.10      3.75 o 
   6   0   6      424.10      386.56     11.79 o 
   8   0   6      481.47      447.75     19.19 o 
  10   0   6       34.79       43.32      8.68 o 
 -11   1   6        5.34       -0.91     12.06 o 
 -10   1   6       27.78       24.37      4.99 o 
  -9   1   6        5.90       11.84      6.56 o 
  -8   1   6       29.62       34.31      3.38 o 
  -7   1   6      435.48      435.25      8.98 o 
  -6   1   6       13.59       14.41      1.66 o 
  -5   1   6       57.65       57.87      2.46 o 
  -4   1   6      101.35       92.26      2.76 o 
  -3   1   6      268.58      289.04      4.46 o 
  -2   1   6       98.75      100.05      2.47 o 
  -1   1   6     1810.04     1722.87     11.48 o 
   0   1   6       68.86       63.78      1.34 o 
   1   1   6      142.58      160.45      3.15 o 
   2   1   6     1200.04     1259.44     14.64 o 
   3   1   6       52.05       59.31      2.92 o 
   4   1   6     1574.45     1653.73     25.12 o 
   5   1   6        7.38        6.89      1.33 o 
   6   1   6       79.83       92.76      3.64 o 
   7   1   6      130.41      129.85     13.03 o 
   8   1   6       32.47       30.00      4.57 o 
   9   1   6        3.83        3.53      3.03 o 
  10   1   6        0.34       -3.97      2.65 o 
  11   1   6        0.14       -1.74      3.12 o 
 -11   2   6        2.63       -4.78      3.19 o 
 -10   2   6       41.16       51.51      6.50 o 
  -9   2   6        0.04        0.62      2.84 o 
  -8   2   6       24.41       23.60      3.31 o 
  -7   2   6      606.82      618.74     11.06 o 
  -6   2   6      268.74      275.06      9.74 o 
  -5   2   6      249.97      254.65      4.76 o 
  -4   2   6      184.79      212.83      4.43 o 
  -3   2   6      271.01      278.15      5.66 o 
  -2   2   6      549.35      586.68      5.69 o 
  -1   2   6      180.58      198.24      3.67 o 
   0   2   6      397.67      393.44      6.15 o 
   1   2   6     1090.93     1015.29      9.81 o 
   2   2   6     1963.03     2001.82     19.21 o 
   3   2   6      249.80      246.34      4.78 o 
   4   2   6       32.20       32.50      2.14 o 
   5   2   6       41.95       47.84      2.58 o 
   6   2   6      533.87      526.22     11.64 o 
   7   2   6      930.16      958.92     17.09 o 
   8   2   6        0.70        0.63      2.08 o 
   9   2   6       70.46       74.68      7.03 o 
  10   2   6       48.06       48.70      6.67 o 
  11   2   6        0.57        3.82      4.03 o 
 -11   3   6        9.42       12.26      5.06 o 
 -10   3   6        0.22       -3.60      3.15 o 
  -9   3   6        1.31       -0.97      2.21 o 
  -8   3   6      316.83      326.48     10.93 o 
  -7   3   6      500.50      491.56     10.11 o 
  -6   3   6       21.77       24.53      2.78 o 
  -5   3   6      816.50      843.18      9.28 o 
  -4   3   6      147.45      169.23      3.73 o 
  -3   3   6      248.33      299.62      4.70 o 
  -2   3   6       97.73      107.18      2.54 o 
  -1   3   6     1159.31     1135.55     10.44 o 
   0   3   6      314.82      312.78      4.97 o 
   1   3   6     2121.96     2267.63     14.41 o 
   2   3   6     1422.14     1539.60     11.37 o 
   3   3   6      464.87      435.80      6.13 o 
   4   3   6      782.00      815.54     12.54 o 
   5   3   6      341.39      366.76      9.62 o 
   6   3   6       29.99       29.61      7.72 o 
   7   3   6        3.82        0.01      5.80 o 
   8   3   6      103.65      103.20      6.33 o 
   9   3   6       32.95       37.85      7.90 o 
  10   3   6        8.28       13.96      4.19 o 
  11   3   6       73.33       80.25      8.55 o 
 -11   4   6        6.79       10.93      5.00 o 
 -10   4   6       10.64        0.42      5.28 o 
  -9   4   6       38.15       42.63      4.94 o 
  -8   4   6        2.36        2.55      2.37 o 
  -7   4   6       21.06       17.77      3.41 o 
  -6   4   6       80.53       77.21      4.33 o 
  -5   4   6      387.67      393.28      8.19 o 
  -4   4   6      496.21      500.21      6.72 o 
  -3   4   6      216.70      177.19      3.73 o 
  -2   4   6      541.01      576.72      6.29 o 
  -1   4   6        3.31        8.26      0.97 o 
   0   4   6      377.82      349.13      8.79 o 
   1   4   6       77.33       78.42      2.16 o 
   2   4   6        2.42        4.27      1.49 o 
   3   4   6      345.22      335.77      5.49 o 
   4   4   6       95.08       87.35      3.95 o 
   5   4   6        0.09        1.00      1.62 o 
   6   4   6        0.62        0.75      2.81 o 
   7   4   6        1.72        0.99      2.26 o 
   8   4   6      259.01      270.32      9.84 o 
   9   4   6       10.10        8.38      3.36 o 
  10   4   6        0.29       -6.29      4.19 o 
 -10   5   6        0.29       -1.97      5.26 o 
  -9   5   6        1.16        0.68      2.52 o 
  -8   5   6       10.93        9.83      2.86 o 
  -7   5   6      100.25      108.89      5.49 o 
  -6   5   6       26.27       23.21      4.26 o 
  -5   5   6      119.21      115.84      4.84 o 
  -4   5   6       36.96       34.08      4.03 o 
  -3   5   6      373.78      355.73      6.70 o 
  -2   5   6       88.29       94.99      3.31 o 
  -1   5   6      306.16      274.91      6.02 o 
   0   5   6      435.49      401.14      4.94 o 
   1   5   6       99.52      111.65      2.75 o 
   2   5   6      517.65      515.77      6.36 o 
   3   5   6       50.98       52.32      2.53 o 
   4   5   6      129.51      134.94      5.09 o 
   5   5   6       27.88       24.79      4.20 o 
   6   5   6      164.54      173.80      7.47 o 
   7   5   6      134.38      148.90      7.36 o 
   8   5   6        1.74        0.06      3.23 o 
   9   5   6       12.25        8.25      3.70 o 
  10   5   6       14.03        8.82      4.01 o 
 -10   6   6        3.15        4.84      4.29 o 
  -9   6   6        1.45        5.67      3.71 o 
  -8   6   6        0.10        1.79      3.24 o 
  -7   6   6        0.83       -0.24      2.88 o 
  -6   6   6       42.81       31.40      7.28 o 
  -5   6   6      172.20      182.40     19.44 o 
  -4   6   6        8.45        7.09      2.84 o 
  -3   6   6       38.08       36.70      3.36 o 
  -2   6   6       21.04       26.97      2.29 o 
  -1   6   6       85.01       84.65      3.76 o 
   0   6   6       81.83       88.13      3.43 o 
   1   6   6       53.37       49.06      3.62 o 
   2   6   6       58.41       63.39      3.12 o 
   3   6   6        9.52        7.87      2.61 o 
   4   6   6       60.48       50.32      7.57 o 
   5   6   6       84.78       85.89      6.31 o 
   6   6   6       33.36       31.30     14.29 o 
   7   6   6       25.41       27.61      4.64 o 
   8   6   6       27.13       34.39      6.81 o 
   9   6   6       44.67       53.19      8.34 o 
  -9   7   6        0.34        0.06      3.52 o 
  -8   7   6       29.07       37.49      8.81 o 
  -7   7   6        3.23        2.98      3.45 o 
  -6   7   6        3.33       -3.68      2.59 o 
  -5   7   6        4.25        1.94      2.59 o 
  -4   7   6        6.55        5.56      2.79 o 
  -3   7   6       93.73       92.76      6.98 o 
  -2   7   6      144.95      140.07      6.52 o 
  -1   7   6       33.29       38.29      2.79 o 
   0   7   6       25.50       23.59      2.35 o 
   1   7   6      222.35      220.17      5.53 o 
   2   7   6      108.01      113.85      4.09 o 
   3   7   6        1.43        2.87      2.44 o 
   4   7   6       10.32       12.81      4.79 o 
   5   7   6       75.43       67.90      7.70 o 
   6   7   6        5.10        3.43      2.95 o 
   7   7   6       37.72       43.14     11.23 o 
   8   7   6        7.60       10.58      9.25 o 
   9   7   6       10.56        8.46      8.29 o 
  -9   8   6       42.99       42.70      6.67 o 
  -8   8   6       63.17       64.55      7.09 o 
  -7   8   6       38.94       34.09      5.51 o 
  -6   8   6        6.81        7.31      3.86 o 
  -5   8   6      256.58      254.10     14.24 o 
  -4   8   6       58.28       62.90      5.69 o 
  -3   8   6      173.41      183.32      6.83 o 
  -2   8   6       30.23       30.51      3.54 o 
  -1   8   6      129.82      119.38      4.53 o 
   0   8   6       56.58       58.06      3.44 o 
   1   8   6        0.81        3.39      1.62 o 
   2   8   6       13.57       19.29      2.99 o 
   3   8   6       15.37       14.46      5.01 o 
   4   8   6      235.95      226.12      9.88 o 
   5   8   6       25.78       17.56      4.31 o 
   6   8   6       83.72       77.26      7.11 o 
   7   8   6       81.51      111.68      8.54 o 
   8   8   6       15.23       16.93      4.96 o 
  -8   9   6        0.06       -0.80      4.42 o 
  -7   9   6       86.76       80.84      7.69 o 
  -6   9   6       17.63       25.83      5.29 o 
  -5   9   6        2.22        7.99      3.51 o 
  -4   9   6       41.65       32.60      4.98 o 
  -3   9   6       10.71       13.74      3.60 o 
  -2   9   6      222.02      212.56     13.74 o 
  -1   9   6        0.28       -1.81      1.63 o 
   0   9   6      166.26      180.52      5.62 o 
   1   9   6        0.10        3.47      2.19 o 
   2   9   6      208.66      210.08     12.07 o 
   3   9   6        4.85        3.11      3.40 o 
   4   9   6        1.58        2.27      7.33 o 
   5   9   6        0.65       -5.67      3.95 o 
   6   9   6       80.37       94.18      7.98 o 
   7   9   6        8.05        7.39      9.97 o 
  -7  10   6      103.55      118.76      9.19 o 
  -6  10   6        9.05       11.17      4.96 o 
  -5  10   6        8.05       11.05      4.19 o 
  -4  10   6        6.58        5.21      3.54 o 
  -3  10   6        8.18       13.42      4.10 o 
  -2  10   6        0.11        1.08      2.46 o 
  -1  10   6       21.05       21.70      7.19 o 
   0  10   6        0.69       -2.86      1.90 o 
   1  10   6        0.57        0.81      2.28 o 
   2  10   6       95.34       93.58      5.83 o 
   3  10   6        0.80        0.95      3.20 o 
   4  10   6       30.41       28.02      8.04 o 
   5  10   6        0.00       -0.43      3.03 o 
   6  10   6       17.42        8.76      9.25 o 
  -5  11   6        2.91        1.06      3.55 o 
  -4  11   6       19.73       29.51      5.25 o 
  -3  11   6       12.31       11.11      3.95 o 
  -2  11   6       23.32       17.69      3.63 o 
  -1  11   6        0.53       -0.14      2.60 o 
   0  11   6        0.36        1.16      3.38 o 
   1  11   6        0.41       -0.17      3.70 o 
   2  11   6        0.96       -1.58      2.57 o 
   3  11   6        3.34       -1.92      3.15 o 
   4  11   6        4.03        2.87      3.75 o 
   5  11   6        4.77        2.33      3.80 o 
  -3  12   6        0.31        1.90      3.52 o 
  -2  12   6        4.43        0.99      3.57 o 
  -1  12   6        0.04        2.33      5.28 o 
   0  12   6       13.40       12.86      4.90 o 
   1  12   6        9.22       14.71      4.95 o 
   2  12   6        0.46        1.53      3.47 o 
 -11   0   7        6.25       14.56      7.06 o 
  -9   0   7       27.29       17.91      5.63 o 
  -7   0   7     2458.03     2436.67     28.49 o 
  -5   0   7      145.29      145.42      6.12 o 
  -3   0   7     1210.37     1184.36     14.93 o 
  -1   0   7     3232.95     2999.46     22.05 o 
   1   0   7       73.83       64.83      3.03 o 
   3   0   7      667.28      667.48     14.90 o 
   5   0   7      218.40      203.94      8.29 o 
   7   0   7     1339.92     1314.43     20.11 o 
   9   0   7        3.23        2.37      4.59 o 
  11   0   7        3.60        6.96      5.18 o 
 -11   1   7        5.53        5.68      4.10 o 
 -10   1   7        2.42        0.38      3.07 o 
  -9   1   7        5.64        1.41      2.91 o 
  -8   1   7       42.84       40.97      3.61 o 
  -7   1   7       31.00       31.73      3.13 o 
  -6   1   7      118.75      117.90      3.71 o 
  -5   1   7      271.80      272.54      5.13 o 
  -4   1   7       43.15       50.70      2.24 o 
  -3   1   7      382.09      394.36      6.36 o 
  -2   1   7      243.01      216.20      3.72 o 
  -1   1   7     1052.34     1020.59      7.77 o 
   0   1   7     2151.43     2179.37     12.51 o 
   1   1   7       60.93       58.61      1.78 o 
   2   1   7     1029.13     1052.15     14.23 o 
   3   1   7      295.41      301.73     10.04 o 
   4   1   7      489.66      494.90      9.14 o 
   5   1   7      255.70      269.06      6.88 o 
   6   1   7      565.49      576.73      9.41 o 
   7   1   7      126.26      128.53      6.11 o 
   8   1   7       81.97       91.48      9.72 o 
   9   1   7       12.99        6.49      3.56 o 
  10   1   7        0.48        0.07      3.08 o 
  11   1   7        0.04        1.29      3.62 o 
 -11   2   7        5.42        5.72      4.42 o 
 -10   2   7        0.93       -2.29      3.28 o 
  -9   2   7        1.21       -6.25      4.17 o 
  -8   2   7      240.19      232.91      7.86 o 
  -7   2   7     1922.40     1868.39     21.15 o 
  -6   2   7       68.18       67.74      3.83 o 
  -5   2   7        6.62       10.10      1.43 o 
  -4   2   7      214.53      242.89      4.58 o 
  -3   2   7       98.30      114.73      3.23 o 
  -2   2   7      116.73      111.14      2.50 o 
  -1   2   7       58.97       60.68      1.61 o 
   0   2   7       42.34       48.20      2.25 o 
   1   2   7      542.40      558.89      7.94 o 
   2   2   7     3857.90     4095.14     26.33 o 
   3   2   7       34.73       21.67      1.82 o 
   4   2   7       81.80       86.05      3.97 o 
   5   2   7      321.96      317.00     11.04 o 
   6   2   7      898.45      867.63     15.66 o 
   7   2   7      111.07      109.10      6.14 o 
   8   2   7        0.69        0.33      2.25 o 
   9   2   7      207.84      214.75     14.26 o 
  10   2   7       15.50       23.78      5.41 o 
  11   2   7       38.91       33.06      6.18 o 
 -11   3   7       64.42       64.13      7.68 o 
 -10   3   7       21.95       21.99      6.29 o 
  -9   3   7        8.86       10.97      3.00 o 
  -8   3   7       53.30       49.04      4.41 o 
  -7   3   7        1.96       -0.49      1.95 o 
  -6   3   7        6.18        4.51      1.83 o 
  -5   3   7        0.38        2.52      0.99 o 
  -4   3   7       15.68       23.60      1.77 o 
  -3   3   7      111.31      108.18      2.93 o 
  -2   3   7     1443.56     1496.81     17.41 o 
  -1   3   7     6158.14     5925.97     48.00 o 
   0   3   7        0.02        0.16      0.94 o 
   1   3   7     5101.61     5269.03     28.87 o 
   2   3   7        1.02        1.21      0.69 o 
   3   3   7        3.81        3.77      0.97 o 
   4   3   7        7.90        4.79      1.19 o 
   5   3   7      267.86      266.61     13.99 o 
   6   3   7        6.77        3.32      2.29 o 
   7   3   7      127.52      135.26      6.72 o 
   8   3   7        1.11        1.09      2.35 o 
   9   3   7       27.82       24.57      6.86 o 
  10   3   7       45.79       45.33      6.54 o 
 -11   4   7        9.59       10.24      5.09 o 
 -10   4   7        0.03       -1.03      4.02 o 
  -9   4   7       62.66       65.18      9.56 o 
  -8   4   7       13.66        9.25      2.82 o 
  -7   4   7        0.06       -0.90      1.86 o 
  -6   4   7        2.04        0.06      1.65 o 
  -5   4   7       45.11       50.61      3.37 o 
  -4   4   7      672.58      680.90     11.13 o 
  -3   4   7      359.85      375.01      5.58 o 
  -2   4   7       42.79       48.29      3.27 o 
  -1   4   7      537.60      499.31      7.03 o 
   0   4   7     5478.84     5174.29     33.08 o 
   1   4   7       23.96       25.60      1.40 o 
   2   4   7        0.08       -0.50      0.77 o 
   3   4   7        9.67        9.72      1.52 o 
   4   4   7       71.77       95.73      4.71 o 
   5   4   7      550.89      539.84     11.95 o 
   6   4   7      111.34      109.68      5.95 o 
   7   4   7       17.48       13.53      3.24 o 
   8   4   7        1.43        3.91      2.94 o 
   9   4   7        4.57       -2.94      2.48 o 
  10   4   7        0.99       -2.91      4.93 o 
 -10   5   7        2.04       -1.33      4.81 o 
  -9   5   7       72.24       82.70      7.13 o 
  -8   5   7        1.12        3.32      3.15 o 
  -7   5   7       39.93       43.87      6.54 o 
  -6   5   7      143.38      125.41      6.90 o 
  -5   5   7       43.92       38.41      4.45 o 
  -4   5   7       16.65       12.73      3.16 o 
  -3   5   7        2.15        3.81      1.39 o 
  -2   5   7       59.55       58.07      2.76 o 
  -1   5   7     1217.02     1175.15     12.05 o 
   0   5   7     2203.12     2167.70     18.24 o 
   1   5   7        0.62        2.17      1.36 o 
   2   5   7       11.24        8.96      1.54 o 
   3   5   7        5.79        6.60      2.79 o 
   4   5   7       56.00       59.53      4.44 o 
   5   5   7       52.16       54.95      5.52 o 
   6   5   7        1.44        2.90      1.92 o 
   7   5   7       10.70       14.64      3.52 o 
   8   5   7       45.64       66.68     14.06 o 
   9   5   7        0.35        3.60      4.00 o 
  10   5   7        0.85        3.75      4.89 o 
 -10   6   7       27.22       32.25      5.98 o 
  -9   6   7        3.15        1.71      3.49 o 
  -8   6   7        2.92        3.15      3.20 o 
  -7   6   7        0.92        8.01      3.72 o 
  -6   6   7       38.48       26.75      6.27 o 
  -5   6   7       58.25       57.56      5.25 o 
  -4   6   7        9.23       12.50      3.26 o 
  -3   6   7        8.19        5.74      2.25 o 
  -2   6   7       13.86       16.66      2.07 o 
  -1   6   7       24.89       18.20      2.09 o 
   0   6   7       36.38       29.33      3.85 o 
   1   6   7      274.58      272.16      5.92 o 
   2   6   7       68.78       61.95      3.59 o 
   3   6   7       65.69       52.76      4.96 o 
   4   6   7       72.54       67.43      5.72 o 
   5   6   7        1.42        4.12      2.73 o 
   6   6   7      358.27      355.68     12.26 o 
   7   6   7        3.17        5.02      2.85 o 
   8   6   7       34.35       34.30      5.39 o 
   9   6   7        9.49        8.60      3.87 o 
  -9   7   7        0.18        0.35      3.44 o 
  -8   7   7        4.77        3.81      7.53 o 
  -7   7   7       18.20       12.55      4.09 o 
  -6   7   7       24.61       20.93     10.36 o 
  -5   7   7        4.77        0.27      3.40 o 
  -4   7   7        0.28       -1.02      2.40 o 
  -3   7   7        1.51        2.80      2.21 o 
  -2   7   7       24.79       26.33      2.57 o 
  -1   7   7       12.95       13.31      2.11 o 
   0   7   7      810.08      763.07     10.57 o 
   1   7   7       18.95       19.09      2.24 o 
   2   7   7       69.94       68.36      3.87 o 
   3   7   7        0.00        0.82      2.89 o 
   4   7   7       48.73       44.81      5.24 o 
   5   7   7       62.09       59.01      6.09 o 
   6   7   7        1.13        0.15      2.80 o 
   7   7   7       25.73       25.33      4.97 o 
   8   7   7       12.48       11.12      4.01 o 
   9   7   7       36.14       53.85      7.12 o 
  -8   8   7        0.00       -0.86      4.71 o 
  -7   8   7        6.84       -2.58      3.33 o 
  -6   8   7       19.18       15.42      4.25 o 
  -5   8   7      141.97      129.96      7.81 o 
  -4   8   7        2.90        7.33      3.31 o 
  -3   8   7        0.70        2.30      2.23 o 
  -2   8   7      251.29      228.99      7.43 o 
  -1   8   7     1192.56     1183.85     14.09 o 
   0   8   7      102.71      105.21      4.41 o 
   1   8   7      204.53      201.69      5.74 o 
   2   8   7       42.72       53.25      4.39 o 
   3   8   7      133.72      137.39     11.25 o 
   4   8   7        3.82       -0.10      3.03 o 
   5   8   7       14.01       19.78      4.76 o 
   6   8   7        0.89        1.20      3.22 o 
   7   8   7       92.56       94.16      8.10 o 
   8   8   7      154.91      185.06     10.98 o 
  -7   9   7      193.42      214.21     29.53 o 
  -6   9   7        0.21       -0.25      3.48 o 
  -5   9   7       16.50       11.74      4.23 o 
  -4   9   7        2.47        2.54      2.99 o 
  -3   9   7        0.12        0.62      2.45 o 
  -2   9   7       20.60       14.79      3.12 o 
  -1   9   7        8.41       10.48      2.35 o 
   0   9   7        5.48        6.50      2.11 o 
   1   9   7       15.01       13.82      2.97 o 
   2   9   7       81.02       99.85      6.70 o 
   3   9   7       56.83       50.62      5.98 o 
   4   9   7       22.11       22.16      4.59 o 
   5   9   7       16.92       22.35      4.90 o 
   6   9   7        9.00        9.12      3.94 o 
   7   9   7        5.66        3.41      3.93 o 
  -6  10   7      236.36      237.26     15.32 o 
  -5  10   7       58.93       49.72      6.43 o 
  -4  10   7        3.38        2.02      3.22 o 
  -3  10   7        1.27       -2.28      2.95 o 
  -2  10   7        9.75       10.55      3.18 o 
  -1  10   7        9.18        8.64      2.85 o 
   0  10   7       26.38       27.80      3.88 o 
   1  10   7       21.81       23.80      3.72 o 
   2  10   7       36.90       46.48      4.72 o 
   3  10   7       63.45       64.06      9.10 o 
   4  10   7        3.85        8.49      3.97 o 
   5  10   7       15.26        6.01      4.32 o 
   6  10   7       46.87       45.09      7.25 o 
  -5  11   7        6.09        8.91      4.36 o 
  -4  11   7       12.48       12.75      4.48 o 
  -3  11   7        1.49       -3.82      3.10 o 
  -2  11   7       15.56       12.98      3.46 o 
  -1  11   7       10.12       11.69      3.34 o 
   0  11   7        4.25        4.18      3.67 o 
   1  11   7        0.20       -3.60      3.35 o 
   2  11   7       13.46        4.13      3.11 o 
   3  11   7        1.33       -2.41      3.13 o 
   4  11   7       17.68        9.32      4.54 o 
  -2  12   7       18.61       23.06      4.25 o 
  -1  12   7        2.07        5.86      4.21 o 
   0  12   7        9.91       10.29      6.17 o 
   1  12   7        7.51        9.62      4.80 o 
 -10   0   8       26.60       25.66      7.65 o 
  -8   0   8       68.31       65.78      8.14 o 
  -6   0   8       34.65       35.77      3.39 o 
  -4   0   8       16.29       11.26      2.07 o 
  -2   0   8     2352.44     2459.19     24.43 o 
   0   0   8     2620.86     2562.89     20.00 o 
   2   0   8      125.18      123.56      6.27 o 
   4   0   8        2.32        4.69      2.12 o 
   6   0   8       80.84       94.54      6.51 o 
   8   0   8        2.30       -3.55      3.06 o 
  10   0   8        0.60        5.03      5.03 o 
 -11   1   8        2.83       10.60      7.87 o 
 -10   1   8        0.01       -1.92      3.17 o 
  -9   1   8       33.64       36.22      5.32 o 
  -8   1   8      161.41      166.50     12.95 o 
  -7   1   8      617.46      646.56     11.32 o 
  -6   1   8      600.95      607.45      8.51 o 
  -5   1   8      267.79      240.06      4.96 o 
  -4   1   8        4.09        5.92      1.47 o 
  -3   1   8     1483.63     1511.20     12.74 o 
  -2   1   8     1574.81     1637.30     13.25 o 
  -1   1   8      272.79      259.63      3.60 o 
   0   1   8      322.54      343.74      3.97 o 
   1   1   8       36.36       37.87      1.93 o 
   2   1   8      584.44      631.06      8.80 o 
   3   1   8      514.77      551.01      9.88 o 
   4   1   8       90.50       94.09      4.16 o 
   5   1   8       52.48       49.52      3.53 o 
   6   1   8      249.95      253.78      8.31 o 
   7   1   8      365.52      369.12     10.60 o 
   8   1   8        4.01       -0.15      3.60 o 
   9   1   8       25.15       29.57      5.25 o 
  10   1   8       77.27      105.27     11.74 o 
 -11   2   8       15.53       14.02      5.02 o 
 -10   2   8        2.29       -3.19     10.73 o 
  -9   2   8        9.04        7.30      3.65 o 
  -8   2   8      179.59      180.05      6.70 o 
  -7   2   8      357.19      345.13      9.29 o 
  -6   2   8       12.26       13.13      2.30 o 
  -5   2   8       35.57       42.40      2.39 o 
  -4   2   8      914.96      946.27      9.99 o 
  -3   2   8     1208.97     1373.44     11.99 o 
  -2   2   8      101.21      103.25      2.49 o 
  -1   2   8       31.03       36.06      1.81 o 
   0   2   8       78.10       77.11      2.61 o 
   1   2   8       31.61       41.02      1.64 o 
   2   2   8       94.77      116.57      4.06 o 
   3   2   8       99.04      100.92      3.08 o 
   4   2   8      389.76      398.20      7.07 o 
   5   2   8      164.20      157.60      4.71 o 
   6   2   8     1923.31     1871.37     25.29 o 
   7   2   8        1.47       -0.22      2.06 o 
   8   2   8        0.79        1.74      4.44 o 
   9   2   8        0.82        3.06      4.29 o 
  10   2   8        1.29       -1.66      3.17 o 
 -11   3   8        2.14        2.71      4.20 o 
 -10   3   8       24.98       18.33      4.90 o 
  -9   3   8       35.77       41.22      7.16 o 
  -8   3   8       45.89       46.81      5.52 o 
  -7   3   8       49.76       45.72      3.82 o 
  -6   3   8      113.13      109.55      4.88 o 
  -5   3   8        0.49        0.36      1.51 o 
  -4   3   8        0.67       -0.61      0.89 o 
  -3   3   8       35.12       38.45      2.00 o 
  -2   3   8       99.12       83.10      2.95 o 
  -1   3   8     3707.36     3633.60     46.38 o 
   0   3   8      206.88      206.77      4.38 o 
   1   3   8       10.72        8.69      0.88 o 
   2   3   8      497.43      502.82      6.89 o 
   3   3   8       12.98       21.67      1.75 o 
   4   3   8      152.37      168.19      5.05 o 
   5   3   8       15.69        9.72      2.26 o 
   6   3   8      266.52      259.93     10.61 o 
   7   3   8        6.88        8.23      2.74 o 
   8   3   8       72.80       62.24      5.55 o 
   9   3   8      131.92      144.33     12.09 o 
  10   3   8        2.30       -1.09      4.74 o 
 -10   4   8       90.23       94.20     12.48 o 
  -9   4   8       28.05       27.78      4.85 o 
  -8   4   8       74.52       66.65     13.20 o 
  -7   4   8       57.96       55.17      5.31 o 
  -6   4   8       42.06       49.68      4.74 o 
  -5   4   8        0.10        0.94      2.39 o 
  -4   4   8       39.23       37.59      2.68 o 
  -3   4   8      167.49      151.03      4.60 o 
  -2   4   8      356.57      366.83      6.20 o 
  -1   4   8     2328.57     2284.92     18.30 o 
   0   4   8     3983.06     3964.92     27.41 o 
   1   4   8       67.92       72.16      3.39 o 
   2   4   8     1222.18     1294.92     13.27 o 
   3   4   8      139.23      135.40      3.70 o 
   4   4   8      483.35      492.91     14.07 o 
   5   4   8       59.23       57.50      6.86 o 
   6   4   8        2.94        3.65      2.32 o 
   7   4   8       17.59       19.64      3.65 o 
   8   4   8       43.92       43.70      5.04 o 
   9   4   8      192.77      212.69      9.62 o 
  10   4   8        1.77       -2.62      4.89 o 
 -10   5   8        3.06        4.86      3.99 o 
  -9   5   8        0.46       -0.65      3.20 o 
  -8   5   8       32.59       33.14      4.97 o 
  -7   5   8       31.47       38.00      5.18 o 
  -6   5   8       24.95       18.70      3.84 o 
  -5   5   8       92.80       97.74     10.41 o 
  -4   5   8       38.06       37.41      4.86 o 
  -3   5   8        3.79        1.97      1.16 o 
  -2   5   8        3.26        4.89      1.41 o 
  -1   5   8       30.32       32.29      2.89 o 
   0   5   8      541.75      510.41      7.73 o 
   1   5   8      995.78     1037.18     13.53 o 
   2   5   8      191.84      186.67      4.89 o 
   3   5   8      169.18      170.74      9.73 o 
   4   5   8      313.05      325.55     19.81 o 
   5   5   8       16.44       13.10      3.31 o 
   6   5   8        6.94       10.99      3.25 o 
   7   5   8       60.43       61.75      6.10 o 
   8   5   8       18.41       23.24      5.87 o 
   9   5   8      103.88      119.17     10.81 o 
  -9   6   8      137.97      140.36     20.70 o 
  -8   6   8        7.04        7.47      3.77 o 
  -7   6   8        2.64        3.18      3.00 o 
  -6   6   8       26.73       40.66      5.13 o 
  -5   6   8       64.14       73.42     16.46 o 
  -4   6   8        2.33        5.13      2.81 o 
  -3   6   8       40.65       41.19      2.84 o 
  -2   6   8        1.18        4.33      2.05 o 
  -1   6   8      105.82      105.08      3.95 o 
   0   6   8       26.06       26.40      2.93 o 
   1   6   8        0.02       -0.38      1.25 o 
   2   6   8      114.11      119.63      4.24 o 
   3   6   8        4.69        2.39      2.41 o 
   4   6   8      125.24      116.69     12.68 o 
   5   6   8       64.14       76.12      6.48 o 
   6   6   8        7.42        7.77      3.34 o 
   7   6   8       10.25       11.56      3.89 o 
   8   6   8        3.05        4.29      3.35 o 
   9   6   8       20.85       28.18      5.47 o 
  -9   7   8       49.53       69.43     10.19 o 
  -8   7   8       17.22       27.32      6.37 o 
  -7   7   8        0.77       -0.08      3.25 o 
  -6   7   8       27.83       40.10      7.85 o 
  -5   7   8        3.52       -1.35      3.16 o 
  -4   7   8       15.42       24.05      7.94 o 
  -3   7   8        2.11       -1.77      1.92 o 
  -2   7   8      177.45      166.78      5.14 o 
  -1   7   8     1033.58     1008.48     20.42 o 
   0   7   8     1764.38     1698.49     19.54 o 
   1   7   8      107.69      110.90      4.31 o 
   2   7   8       36.83       36.55      2.94 o 
   3   7   8       40.19       35.23      7.30 o 
   4   7   8       14.38       14.20      3.81 o 
   5   7   8      139.57      154.24     18.48 o 
   6   7   8        0.86        1.58      2.98 o 
   7   7   8        9.08       10.19      3.87 o 
   8   7   8       14.84       21.96      5.18 o 
  -8   8   8       30.63       39.50      8.71 o 
  -7   8   8       11.18        9.84      3.96 o 
  -6   8   8        1.47       -0.90      4.81 o 
  -5   8   8       22.08       17.90      5.30 o 
  -4   8   8        0.19       -2.72      2.61 o 
  -3   8   8        0.01       -0.98      2.06 o 
  -2   8   8      188.19      179.68      6.80 o 
  -1   8   8      199.15      189.46      5.71 o 
   0   8   8       21.90       25.96      2.81 o 
   1   8   8        7.68        7.27      1.99 o 
   2   8   8       52.44       48.98      4.42 o 
   3   8   8       26.66       21.47      4.34 o 
   4   8   8        1.51       -3.80      3.82 o 
   5   8   8        1.98        3.67      3.30 o 
   6   8   8       26.48       18.31      4.45 o 
   7   8   8      122.62      135.10     11.89 o 
   8   8   8       38.51       47.21      6.99 o 
  -7   9   8        9.77        9.20      5.03 o 
  -6   9   8        1.41        0.24      4.61 o 
  -5   9   8        7.48        7.33      3.76 o 
  -4   9   8       10.02       12.59      3.92 o 
  -3   9   8       43.29       50.22      4.67 o 
  -2   9   8       28.41       25.34      3.68 o 
  -1   9   8      351.17      351.49      9.00 o 
   0   9   8        6.15        8.34      2.16 o 
   1   9   8       86.29       80.09      5.27 o 
   2   9   8       69.46       69.26      5.29 o 
   3   9   8        0.14        3.95      3.07 o 
   4   9   8        6.93       10.75      3.91 o 
   5   9   8       41.72       49.66      6.57 o 
   6   9   8       25.02       23.93      8.86 o 
   7   9   8        4.18        2.56      4.09 o 
  -6  10   8       91.36       89.68     10.36 o 
  -5  10   8        0.45        3.62      3.87 o 
  -4  10   8       32.69       28.92      5.20 o 
  -3  10   8        1.51       -4.59      3.06 o 
  -2  10   8       72.41       75.44      5.50 o 
  -1  10   8        9.34        7.60      3.06 o 
   0  10   8       25.90       25.90      3.76 o 
   1  10   8        4.20        7.66      2.85 o 
   2  10   8       31.43       29.42      4.71 o 
   3  10   8       11.80        8.49      5.85 o 
   4  10   8       18.04       22.84      7.18 o 
   5  10   8       34.60       39.97     13.74 o 
  -4  11   8        0.51        4.50      4.37 o 
  -3  11   8       26.15       25.65      9.13 o 
  -2  11   8        5.33        8.37      3.13 o 
  -1  11   8        0.14        1.00      3.57 o 
   0  11   8        2.41        4.63      4.22 o 
   1  11   8        3.16        6.03      2.96 o 
   2  11   8        7.32        2.40      2.79 o 
   3  11   8       32.12       24.84      6.07 o 
   4  11   8        6.94        4.67      5.06 o 
   0  12   8        0.03        5.36      4.12 o 
 -11   0   9       16.43       17.67      7.20 o 
  -9   0   9       33.80       35.53      7.55 o 
  -7   0   9       16.48       27.75      8.64 o 
  -5   0   9        0.32        0.17      3.65 o 
  -3   0   9      108.18      110.79      5.53 o 
  -1   0   9      678.94      562.25      7.32 o 
   1   0   9      584.69      597.53     10.04 o 
   3   0   9      584.83      598.50     15.30 o 
   5   0   9       35.35       36.22      4.54 o 
   9   0   9        0.09        7.40      4.59 o 
 -11   1   9       67.93       68.50     13.72 o 
 -10   1   9       33.42       31.75      5.53 o 
  -9   1   9       80.60       85.64      7.13 o 
  -8   1   9        9.53       11.32      2.71 o 
  -7   1   9        0.65       -1.02      2.96 o 
  -6   1   9      231.84      216.95      5.15 o 
  -5   1   9        2.32        2.67      1.84 o 
  -4   1   9        8.31       12.98      3.35 o 
  -3   1   9     1341.92     1411.15     12.50 o 
  -2   1   9        1.51        2.52      0.96 o 
  -1   1   9        6.31       10.62      1.36 o 
   0   1   9       13.70       13.36      0.94 o 
   1   1   9      154.70      165.93      3.18 o 
   2   1   9        0.60        1.17      1.09 o 
   3   1   9      139.66      109.00      3.89 o 
   4   1   9       15.90       14.19      2.21 o 
   5   1   9        6.17        8.46      1.92 o 
   6   1   9      881.85      871.10     12.56 o 
   7   1   9      684.00      648.12     14.44 o 
   8   1   9        4.94        4.93      4.24 o 
   9   1   9        4.17        8.95      3.54 o 
  10   1   9        9.26       13.43      4.44 o 
 -11   2   9        0.01        0.99      4.16 o 
 -10   2   9       31.52       37.09      5.82 o 
  -9   2   9       54.71       58.20      6.37 o 
  -8   2   9       43.04       47.07      4.15 o 
  -7   2   9      330.69      334.81      8.47 o 
  -6   2   9        2.25        3.38      1.56 o 
  -5   2   9       89.57       86.94      4.59 o 
  -4   2   9       23.79       24.55      1.97 o 
  -3   2   9       99.47      105.08      3.12 o 
  -2   2   9      308.51      323.34      4.46 o 
  -1   2   9       21.23       21.85      1.24 o 
   0   2   9     1068.16     1033.21     10.44 o 
   1   2   9       79.01       91.70      2.33 o 
   2   2   9        0.43       -1.61      1.10 o 
   3   2   9       78.06       77.01      3.44 o 
   4   2   9      197.54      199.11      7.46 o 
   5   2   9      668.56      661.13     10.32 o 
   6   2   9      382.72      372.85     10.56 o 
   7   2   9      196.06      197.97      8.93 o 
   8   2   9      126.94      128.39      7.07 o 
   9   2   9        1.27        1.13      3.75 o 
  10   2   9       13.66       13.67      4.74 o 
 -10   3   9        0.01       11.40      6.81 o 
  -9   3   9        0.00        1.76      3.10 o 
  -8   3   9       14.03       13.34      2.97 o 
  -7   3   9       52.43       49.12      4.04 o 
  -6   3   9        2.35        2.92      1.92 o 
  -5   3   9       54.31       44.19      3.01 o 
  -4   3   9      257.13      257.46      6.13 o 
  -3   3   9      289.07      295.94      6.36 o 
  -2   3   9        3.32        1.88      1.05 o 
  -1   3   9        0.21       -0.37      0.97 o 
   0   3   9     1591.44     1561.68     14.15 o 
   1   3   9       78.81       80.75      3.02 o 
   2   3   9        4.03        3.44      1.00 o 
   3   3   9       85.79       87.01      3.02 o 
   4   3   9        2.44        1.76      1.08 o 
   5   3   9        2.04        3.66      1.80 o 
   6   3   9      678.27      641.58     13.95 o 
   7   3   9      102.81      100.24      6.27 o 
   8   3   9       42.11       39.63      6.54 o 
   9   3   9       41.39       37.60      8.09 o 
  10   3   9        1.66        4.89      4.98 o 
 -10   4   9        0.97       -5.67      5.13 o 
  -9   4   9       13.76       18.41      4.58 o 
  -8   4   9        0.16       -2.64      2.80 o 
  -7   4   9        1.00        1.50      4.17 o 
  -6   4   9       21.63       32.63      4.37 o 
  -5   4   9        0.54        0.36      2.44 o 
  -4   4   9       21.62       17.73      2.28 o 
  -3   4   9      121.10      110.54      8.36 o 
  -2   4   9       29.70       34.67      2.40 o 
  -1   4   9      529.88      530.04      7.76 o 
   0   4   9      198.10      205.21      4.86 o 
   1   4   9       55.59       60.26      2.95 o 
   2   4   9      113.52      127.62      3.96 o 
   3   4   9       44.11       48.02      3.70 o 
   4   4   9        9.24        5.64      4.84 o 
   5   4   9      223.16      209.03      8.86 o 
   6   4   9       52.51       45.86      5.21 o 
   7   4   9       52.61       55.66      7.50 o 
   8   4   9        3.63       -0.35      3.40 o 
   9   4   9       32.22       34.34      6.86 o 
 -10   5   9        9.44        9.35      4.48 o 
  -9   5   9       67.52       83.54      7.30 o 
  -8   5   9        0.01        2.06      3.20 o 
  -7   5   9       11.24       11.18      3.39 o 
  -6   5   9       59.03       46.55      5.43 o 
  -5   5   9      325.71      303.73     10.19 o 
  -4   5   9      491.31      488.88      8.89 o 
  -3   5   9      218.34      199.95      5.09 o 
  -2   5   9        5.53        3.34      1.38 o 
  -1   5   9      196.61      208.97      5.08 o 
   0   5   9      402.52      386.27      6.89 o 
   1   5   9       12.20       23.04      4.63 o 
   2   5   9        6.02        6.89      1.59 o 
   3   5   9        6.07        5.33      2.72 o 
   4   5   9       20.71       27.78      4.20 o 
   5   5   9       91.92      113.67     11.28 o 
   6   5   9        6.47        6.11      3.14 o 
   7   5   9       20.35       21.67      4.58 o 
   8   5   9       50.59       43.89      5.86 o 
   9   5   9        1.00       -4.74      4.10 o 
  -9   6   9       30.70       36.37      8.29 o 
  -8   6   9        0.06        4.13      3.41 o 
  -7   6   9        0.54        0.93      6.07 o 
  -6   6   9        1.39        0.15      2.69 o 
  -5   6   9        3.15        4.17      2.75 o 
  -4   6   9        1.52        2.05      2.51 o 
  -3   6   9       11.80       12.02      1.93 o 
  -2   6   9      504.19      491.77      9.29 o 
  -1   6   9       60.41       64.84      3.49 o 
   0   6   9      585.48      556.67     13.37 o 
   1   6   9      158.44      151.21      4.80 o 
   2   6   9       42.41       46.84      3.18 o 
   3   6   9       71.82       65.64      5.76 o 
   4   6   9       42.99       33.47      4.80 o 
   5   6   9        5.40        3.67      2.71 o 
   6   6   9        0.05       -3.01      2.01 o 
   7   6   9       15.73        7.86      3.58 o 
   8   6   9        6.52        6.78      4.32 o 
   9   6   9      104.14      121.10      9.19 o 
  -9   7   9        1.92       -1.71      3.51 o 
  -8   7   9       25.61       24.20      4.91 o 
  -7   7   9       19.08       13.44      3.97 o 
  -6   7   9      125.98      114.65      8.09 o 
  -5   7   9       28.85       13.79      3.77 o 
  -4   7   9       37.91       33.24      4.55 o 
  -3   7   9        8.47        3.31      2.20 o 
  -2   7   9        5.12        1.98      1.81 o 
  -1   7   9      697.60      668.89     12.03 o 
   0   7   9       79.89       83.86      4.07 o 
   1   7   9      105.22       98.05      5.48 o 
   2   7   9      112.73      106.24      4.46 o 
   3   7   9       55.21       34.24      4.85 o 
   4   7   9      104.12       82.20     12.58 o 
   5   7   9       72.53       61.02      7.43 o 
   6   7   9        0.95        3.77      3.35 o 
   7   7   9       76.71       87.23      7.92 o 
   8   7   9        0.82        1.31      3.62 o 
  -8   8   9        6.48        8.90      4.15 o 
  -7   8   9       16.18       16.36      4.48 o 
  -6   8   9        5.73        4.04      3.55 o 
  -5   8   9       25.17       33.01      5.11 o 
  -4   8   9       15.43       18.68      4.19 o 
  -3   8   9       22.10       26.85      4.40 o 
  -2   8   9       22.36       25.80      3.40 o 
  -1   8   9       84.42       82.82      4.50 o 
   0   8   9       11.25        5.20      1.94 o 
   1   8   9       35.89       44.34      3.41 o 
   2   8   9      130.81      129.84      6.22 o 
   3   8   9        0.43        0.07      2.67 o 
   4   8   9       57.41       56.17      6.54 o 
   5   8   9        9.80        6.62      3.82 o 
   6   8   9       50.30       57.98      6.92 o 
   7   8   9       11.19       16.10      4.90 o 
  -7   9   9        0.13        0.58      3.78 o 
  -6   9   9        3.99        2.78      6.24 o 
  -5   9   9       14.74       24.43      4.92 o 
  -4   9   9       10.05        4.83      3.46 o 
  -3   9   9       12.96       13.12      3.22 o 
  -2   9   9       20.93       14.79      3.22 o 
  -1   9   9        2.39        1.54      1.94 o 
   0   9   9       41.33       42.57      3.58 o 
   1   9   9       12.78       11.92      3.11 o 
   2   9   9       15.08       14.61      3.20 o 
   3   9   9       10.48        6.62      3.53 o 
   4   9   9        0.34        0.89      3.37 o 
   5   9   9        6.88        3.96      4.52 o 
   6   9   9       10.92        4.60      4.05 o 
  -6  10   9        1.49        1.82      9.47 o 
  -5  10   9       12.97        7.55      6.00 o 
  -4  10   9        4.73        5.61      3.95 o 
  -3  10   9       51.40       44.43      4.82 o 
  -2  10   9       12.65       12.28      3.28 o 
  -1  10   9        0.55        4.37      2.66 o 
   0  10   9        0.01        0.32      2.32 o 
   1  10   9        0.51        1.89      2.54 o 
   2  10   9       48.33       43.79      5.45 o 
   3  10   9        3.93        5.07      3.65 o 
   4  10   9       20.92       26.19      5.64 o 
   5  10   9       18.21       14.94      5.05 o 
  -4  11   9        3.43        1.53     12.21 o 
  -3  11   9       22.72       27.39      5.39 o 
  -2  11   9        3.40       10.59      3.53 o 
  -1  11   9        2.33        2.22      2.91 o 
   0  11   9       17.37       20.22      5.36 o 
   1  11   9        1.05        0.53      2.85 o 
   2  11   9        2.95        6.12      3.31 o 
   3  11   9       10.65        5.44      7.53 o 
 -10   0  10       50.06       64.44     10.12 o 
  -8   0  10        1.34       -1.73      4.00 o 
  -6   0  10      277.35      287.10      8.64 o 
  -4   0  10      615.75      621.93     11.67 o 
  -2   0  10     2949.00     2904.78     29.05 o 
   0   0  10       68.71       71.26      2.75 o 
   2   0  10     4761.51     4867.97     44.91 o 
   4   0  10      491.86      481.40     14.56 o 
   6   0  10     1579.08     1665.72     30.99 o 
   8   0  10       37.24       35.43      7.55 o 
  10   0  10       18.30       20.23      7.55 o 
 -11   1  10        8.27       10.38      5.30 o 
 -10   1  10        1.28       -6.96      6.07 o 
  -9   1  10       64.92       57.00      6.21 o 
  -8   1  10      930.94      928.74     14.91 o 
  -7   1  10       71.22       71.85      4.43 o 
  -6   1  10        1.80        3.81      1.57 o 
  -5   1  10       17.29       19.45      2.25 o 
  -4   1  10       56.51       58.14      2.77 o 
  -3   1  10      283.57      307.45      5.35 o 
  -2   1  10        0.23        1.23      0.92 o 
  -1   1  10       76.26       81.94      3.02 o 
   0   1  10       12.73       11.90      0.97 o 
   1   1  10     1328.84     1403.02     12.32 o 
   2   1  10     1229.06     1281.12     12.25 o 
   3   1  10       61.03       50.94      3.07 o 
   4   1  10       61.23       63.16      6.46 o 
   5   1  10       35.45       41.02      3.53 o 
   6   1  10       13.75       13.58      2.54 o 
   7   1  10      157.16      161.51      8.17 o 
   8   1  10        1.13       -0.44      3.60 o 
   9   1  10       36.17       29.48      5.21 o 
  10   1  10        9.58       13.07      4.64 o 
 -10   2  10        2.10        5.58      5.82 o 
  -9   2  10       13.78       13.79      5.82 o 
  -8   2  10       72.38       74.36      4.86 o 
  -7   2  10        8.03        6.56      3.65 o 
  -6   2  10       17.73       21.95      2.24 o 
  -5   2  10       28.82       30.64      2.35 o 
  -4   2  10      171.26      170.92      4.26 o 
  -3   2  10       98.77      115.28      3.33 o 
  -2   2  10       59.04       76.35      2.90 o 
  -1   2  10      499.28      477.94      6.93 o 
   0   2  10        0.13        2.73      3.04 o 
   1   2  10      113.59      115.52      4.07 o 
   2   2  10      720.23      714.93     10.55 o 
   3   2  10      445.63      436.07      8.31 o 
   4   2  10       43.47       45.60      2.64 o 
   5   2  10       12.03        9.61      1.89 o 
   6   2  10       57.96       56.11      4.88 o 
   7   2  10        8.79        7.63      2.94 o 
   8   2  10        0.31        0.16      2.56 o 
   9   2  10        2.09        2.52      4.44 o 
  10   2  10        1.62        5.17      3.83 o 
 -10   3  10        1.18        3.65      5.87 o 
  -9   3  10        2.20        1.73      3.21 o 
  -8   3  10        9.66       10.58      3.64 o 
  -7   3  10        1.55        0.15      2.54 o 
  -6   3  10       73.00       58.92      5.09 o 
  -5   3  10       23.34       24.71      2.63 o 
  -4   3  10      125.40      123.98      4.54 o 
  -3   3  10      275.80      263.56      6.25 o 
  -2   3  10      180.18      162.40      4.28 o 
  -1   3  10        1.77        2.16      1.15 o 
   0   3  10        0.62        0.70      0.97 o 
   1   3  10        0.44        1.29      1.03 o 
   2   3  10      413.79      411.09      7.01 o 
   3   3  10       70.28       85.82      3.93 o 
   4   3  10      774.98      763.94     14.35 o 
   5   3  10      111.77      109.49      6.59 o 
   6   3  10      166.89      159.22      7.60 o 
   7   3  10       28.99       28.32      5.77 o 
   8   3  10        2.18        5.28      4.00 o 
 -10   4  10        0.14        1.63      5.82 o 
  -9   4  10        3.05        3.87      3.46 o 
  -8   4  10       11.74       15.77      4.76 o 
  -7   4  10        0.92        3.66      3.48 o 
  -6   4  10       46.36       41.24      4.74 o 
  -5   4  10        5.69        4.64      2.71 o 
  -4   4  10       21.69       24.68      2.58 o 
  -3   4  10       33.84       25.13      2.56 o 
  -2   4  10      219.41      215.50      5.12 o 
  -1   4  10       46.30       47.54      2.73 o 
   0   4  10      490.39      459.20      7.46 o 
   1   4  10       81.82       82.89      3.38 o 
   2   4  10       18.94       20.05      2.13 o 
   3   4  10       35.41       43.47      3.32 o 
   4   4  10      158.70      165.28      7.76 o 
   5   4  10       22.21       22.79      4.34 o 
   6   4  10       14.82       20.02      5.53 o 
   7   4  10       11.44       16.68      5.87 o 
   8   4  10        0.04       -4.07      2.71 o 
   9   4  10        5.18        4.14      4.59 o 
 -10   5  10        0.86        1.77      3.96 o 
  -9   5  10       25.08       27.25      5.27 o 
  -8   5  10       14.56       19.06      4.30 o 
  -7   5  10        5.29        3.96      3.33 o 
  -6   5  10      199.44      193.42      8.69 o 
  -5   5  10      296.81      288.06     10.03 o 
  -4   5  10       38.49       43.45      3.20 o 
  -3   5  10        3.10        3.32      1.33 o 
  -2   5  10       46.80       45.19      2.90 o 
  -1   5  10       24.49       24.06      2.35 o 
   0   5  10      108.10      101.54      4.08 o 
   1   5  10      526.34      506.31      8.38 o 
   2   5  10       59.10       71.17      4.38 o 
   3   5  10       12.40       12.26      2.21 o 
   4   5  10      182.77      203.57      8.97 o 
   5   5  10      246.83      219.42      9.69 o 
   6   5  10        0.61        1.71      2.68 o 
   7   5  10        5.51        1.18      3.15 o 
   8   5  10       25.54       31.52      5.29 o 
   9   5  10        0.49        1.97      3.65 o 
  -9   6  10        1.41        1.88      3.69 o 
  -8   6  10        2.20        5.38      3.54 o 
  -7   6  10        0.41        1.61      3.18 o 
  -6   6  10        1.18        2.95      5.33 o 
  -5   6  10      324.09      267.76     10.08 o 
  -4   6  10      445.76      467.89     12.93 o 
  -3   6  10       27.82       28.77      2.65 o 
  -2   6  10      219.23      205.73      5.54 o 
  -1   6  10     1146.61     1143.74     13.38 o 
   0   6  10        1.19        2.65      1.68 o 
   1   6  10      128.53      128.15      4.66 o 
   2   6  10        0.75       -0.60      1.40 o 
   3   6  10       14.17       13.30      3.64 o 
   4   6  10      330.93      267.96     13.50 o 
   5   6  10       14.01       11.43      3.58 o 
   6   6  10       10.87        8.32      3.57 o 
   7   6  10        2.44        9.80      3.90 o 
   8   6  10        6.70        8.76      4.11 o 
  -8   7  10        1.32        6.30      3.92 o 
  -7   7  10        0.02        0.78      2.98 o 
  -6   7  10       21.88       17.30      4.39 o 
  -5   7  10       27.32       33.86      5.15 o 
  -4   7  10       33.62       36.61      4.82 o 
  -3   7  10        3.10        1.34      2.20 o 
  -2   7  10      127.72      116.98      4.65 o 
  -1   7  10       35.39       36.97      4.00 o 
   0   7  10      519.35      484.69      8.95 o 
   1   7  10       58.06       49.60      4.47 o 
   2   7  10        7.03        8.08      2.50 o 
   3   7  10       67.02       62.50      6.06 o 
   4   7  10        0.01       -3.78      2.52 o 
   5   7  10       21.94       22.60      4.89 o 
   6   7  10       11.81       13.65      6.14 o 
   7   7  10        3.03        4.96      3.65 o 
   8   7  10       13.86       21.04      5.22 o 
  -8   8  10        2.16        4.07      4.18 o 
  -7   8  10        0.24        8.81      3.80 o 
  -6   8  10       26.04       26.67      8.34 o 
  -5   8  10        0.46        2.36      3.20 o 
  -4   8  10        7.58        8.49      6.22 o 
  -3   8  10        1.48        0.80      2.31 o 
  -2   8  10       57.75       65.26      4.82 o 
  -1   8  10        0.06        0.52      1.76 o 
   0   8  10       32.02       27.26      3.02 o 
   1   8  10       14.75       12.15      2.35 o 
   2   8  10        6.38        0.79      2.11 o 
   3   8  10        2.98       -2.51      2.64 o 
   4   8  10       74.91       68.07      6.84 o 
   5   8  10       31.54       30.68      5.47 o 
   6   8  10       32.93       42.21     13.22 o 
   7   8  10        0.01        0.50      3.60 o 
  -7   9  10        9.21       12.51      4.80 o 
  -6   9  10       11.83       14.42      4.71 o 
  -5   9  10        2.67        3.41      3.43 o 
  -4   9  10       38.05       49.08     14.24 o 
  -3   9  10        0.08        0.94      2.51 o 
  -2   9  10       33.43       29.92      4.06 o 
  -1   9  10        6.71        6.80      2.29 o 
   0   9  10        0.57       -1.11      1.79 o 
   1   9  10        0.70       -0.18      2.23 o 
   2   9  10        0.09       -0.11      2.82 o 
   3   9  10        0.11        0.52      3.13 o 
   4   9  10       18.13       14.86      4.42 o 
   5   9  10        5.03        1.84      4.56 o 
   6   9  10       11.69       16.37      4.98 o 
  -5  10  10        2.62        6.07      3.96 o 
  -4  10  10        0.35        1.08      3.58 o 
  -3  10  10       23.37       24.67      5.00 o 
  -2  10  10        6.35        8.24      3.12 o 
  -1  10  10        3.89        7.14      5.09 o 
   0  10  10       12.16       15.73      3.50 o 
   1  10  10       42.49       48.89      5.09 o 
   2  10  10        0.46        0.52      2.65 o 
   3  10  10        4.28        0.86      3.51 o 
   4  10  10       15.15       14.97      5.26 o 
  -3  11  10        7.85        5.20      3.98 o 
  -2  11  10        0.68        7.24      3.22 o 
  -1  11  10       13.61       13.76      3.70 o 
   0  11  10       18.20       15.42      5.09 o 
   1  11  10        6.36        4.45      4.08 o 
   2  11  10        0.15        2.98      3.12 o 
  -9   0  11       22.17       39.52      8.29 o 
  -7   0  11     3636.06     3861.03     91.71 o 
  -5   0  11       66.43       64.85      4.48 o 
  -3   0  11      858.51      893.43     27.85 o 
  -1   0  11       97.44      104.01      4.73 o 
   1   0  11     2472.65     2406.23     26.25 o 
   3   0  11        1.23        0.91      1.45 o 
   5   0  11      449.96      483.82     15.69 o 
   9   0  11       30.72       36.86      8.09 o 
 -10   1  11        7.79       10.67      4.54 o 
  -9   1  11        3.52        0.01      4.54 o 
  -8   1  11       24.60       22.89      3.44 o 
  -7   1  11      161.40      176.16      6.53 o 
  -6   1  11      150.85      157.28      8.04 o 
  -5   1  11        8.38        6.43      1.66 o 
  -4   1  11      119.49      115.15      4.24 o 
  -3   1  11      260.02      256.21      5.03 o 
  -2   1  11       14.91       13.74      1.51 o 
  -1   1  11        3.15        5.45      1.14 o 
   0   1  11      172.04      179.65      3.01 o 
   1   1  11      580.29      604.06      7.12 o 
   2   1  11        3.91        1.63      1.01 o 
   3   1  11      143.21      150.04      4.91 o 
   4   1  11      471.16      476.03      9.88 o 
   5   1  11      206.59      213.70      7.77 o 
   6   1  11      537.04      579.14     12.79 o 
   7   1  11       41.87       34.80      4.60 o 
   8   1  11      177.00      164.27     12.14 o 
   9   1  11       38.30       51.55      6.60 o 
  10   1  11        8.13        2.62      4.03 o 
 -10   2  11        1.09       -1.13      5.18 o 
  -9   2  11       21.98       29.71      7.94 o 
  -8   2  11        0.12        0.79      3.33 o 
  -7   2  11      303.05      306.81     13.94 o 
  -6   2  11      170.64      186.11      5.90 o 
  -5   2  11       68.31       66.27      3.73 o 
  -4   2  11      123.99      125.37      4.59 o 
  -3   2  11      155.15      148.46      4.76 o 
  -2   2  11      126.36      122.37      3.69 o 
  -1   2  11      116.78      125.60      3.72 o 
   0   2  11        8.65        6.89      1.49 o 
   1   2  11      191.38      194.00      4.68 o 
   2   2  11      743.68      740.16     11.13 o 
   3   2  11       32.14       38.71      3.02 o 
   4   2  11       30.12       25.81      2.67 o 
   5   2  11       62.86       71.49      3.48 o 
   6   2  11       15.04       16.75      3.44 o 
   7   2  11      144.99      148.30      7.47 o 
   8   2  11        0.01        0.30      2.72 o 
 -10   3  11        9.24        8.04      6.86 o 
  -9   3  11        0.67       -1.51      2.99 o 
  -8   3  11       48.40       56.10      5.60 o 
  -7   3  11       46.96       42.29      4.92 o 
  -6   3  11       20.71       19.40      9.23 o 
  -5   3  11       64.81       58.48      3.61 o 
  -4   3  11       44.82       38.08      3.03 o 
  -3   3  11        0.11        0.60      1.24 o 
  -2   3  11      306.47      313.27      7.89 o 
  -1   3  11        3.26        3.41      1.29 o 
   0   3  11       35.39       41.09      2.51 o 
   1   3  11       35.89       38.95      2.59 o 
   2   3  11      168.44      167.97      6.01 o 
   3   3  11        0.01        0.56      1.31 o 
   4   3  11       37.96       35.20      3.11 o 
   5   3  11      162.18      184.32      9.42 o 
   6   3  11       93.26       86.94      6.67 o 
   7   3  11        5.08       11.79      4.39 o 
   8   3  11        9.17       13.27      5.08 o 
 -10   4  11       29.87       30.69      9.18 o 
  -9   4  11       18.70       16.78      4.41 o 
  -8   4  11       13.75       17.25      8.81 o 
  -7   4  11       11.12        9.55      3.42 o 
  -6   4  11        5.01        4.56      2.66 o 
  -5   4  11       30.96       29.88      4.17 o 
  -4   4  11       16.95       19.25      2.50 o 
  -3   4  11        8.59        7.50      2.58 o 
  -2   4  11       35.76       36.55      2.68 o 
  -1   4  11      888.42      842.65     10.69 o 
   0   4  11        4.26        3.24      1.77 o 
   1   4  11      126.37      115.17      4.03 o 
   2   4  11        3.52        2.87      1.34 o 
   3   4  11       48.18       39.10      3.89 o 
   4   4  11       77.59       72.73     10.09 o 
   5   4  11       14.75       17.56      4.27 o 
   6   4  11       74.18       54.76      7.87 o 
   7   4  11        7.58        8.78      3.30 o 
   8   4  11        0.83        0.97      3.17 o 
   9   4  11       42.69       33.46      7.15 o 
  -9   5  11        5.57        4.23      3.86 o 
  -8   5  11        3.38        3.23      3.41 o 
  -7   5  11        7.68        9.17      3.49 o 
  -6   5  11       20.16       15.96      3.78 o 
  -5   5  11       11.80       11.67      6.91 o 
  -4   5  11        0.36        2.09      1.82 o 
  -3   5  11       53.06       57.88      3.28 o 
  -2   5  11      133.11      133.58      4.49 o 
  -1   5  11      349.65      347.38     10.35 o 
   0   5  11      469.18      450.32     10.88 o 
   1   5  11      323.66      309.31      6.95 o 
   2   5  11      105.37       99.68      4.17 o 
   3   5  11        0.05        0.30      1.46 o 
   4   5  11      150.40      147.47      7.86 o 
   5   5  11       17.05        9.45      3.50 o 
   6   5  11       11.91       11.54      3.60 o 
   7   5  11       19.08       20.49      4.58 o 
   8   5  11      114.75      145.10      9.37 o 
  -9   6  11       29.00       37.62      6.06 o 
  -8   6  11        1.46        3.47      3.69 o 
  -7   6  11        0.39        4.49      3.35 o 
  -6   6  11        0.02        6.34      3.29 o 
  -5   6  11      151.36      150.15      8.01 o 
  -4   6  11       33.73       35.83      4.78 o 
  -3   6  11       65.13       55.22      3.37 o 
  -2   6  11      259.60      243.00      6.16 o 
  -1   6  11     2775.53     2714.85     37.63 o 
   0   6  11      564.86      527.71      9.07 o 
   1   6  11      227.08      213.67      5.98 o 
   2   6  11        8.70        9.74      2.05 o 
   3   6  11       19.41       18.93      4.01 o 
   4   6  11       49.20       64.90      6.29 o 
   5   6  11        1.74        2.72      2.79 o 
   6   6  11       46.27       40.41      5.80 o 
   7   6  11       42.11       44.06      6.13 o 
   8   6  11       82.81      110.78     11.60 o 
  -8   7  11        0.65        1.47      6.14 o 
  -7   7  11        1.40       10.19      3.95 o 
  -6   7  11       19.84       16.43      4.32 o 
  -5   7  11        5.66        0.68      4.02 o 
  -4   7  11       14.69        7.60      6.00 o 
  -3   7  11        6.58        9.38      2.72 o 
  -2   7  11       48.19       55.26      4.05 o 
  -1   7  11       12.75       11.13      2.88 o 
   0   7  11      245.76      217.35      6.60 o 
   1   7  11        0.00        0.22      1.65 o 
   2   7  11       15.99       15.60      3.14 o 
   3   7  11        6.10        4.07      3.31 o 
   4   7  11        2.08        4.69      3.34 o 
   5   7  11        1.02        0.59      3.00 o 
   6   7  11        2.09        7.47      3.84 o 
   7   7  11       12.07       14.33      8.93 o 
  -7   8  11        1.84        5.42      3.85 o 
  -6   8  11        0.84       -4.19      3.38 o 
  -5   8  11        2.00        7.00      3.67 o 
  -4   8  11       20.45       21.36      4.39 o 
  -3   8  11       19.27       25.84      3.85 o 
  -2   8  11       19.55       22.63      3.49 o 
  -1   8  11        2.20        1.85      1.85 o 
   0   8  11       56.38       47.15      3.66 o 
   1   8  11        4.42        2.48      2.23 o 
   2   8  11       36.10       39.24      4.35 o 
   3   8  11        8.31        2.89      4.44 o 
   4   8  11        7.89        4.27      7.03 o 
   5   8  11        0.15        2.25      3.40 o 
   6   8  11        6.44        4.28      3.79 o 
  -6   9  11       18.16       14.57      4.83 o 
  -5   9  11       11.81       13.67      4.41 o 
  -4   9  11       11.91       14.44      4.17 o 
  -3   9  11        3.31        1.60      2.51 o 
  -2   9  11        0.47        2.64      2.68 o 
  -1   9  11       30.14       27.98      3.26 o 
   0   9  11       47.03       48.61      3.88 o 
   1   9  11       15.22       12.93      3.29 o 
   2   9  11        0.21        0.26      2.52 o 
   3   9  11        0.07       -1.40      3.08 o 
   4   9  11       13.20        9.15      4.44 o 
   5   9  11        4.41       10.64      4.50 o 
  -5  10  11        2.74        2.25      6.51 o 
  -4  10  11        1.83        2.17      3.53 o 
  -3  10  11        8.07        6.06      3.16 o 
  -2  10  11        3.46        9.05      3.17 o 
  -1  10  11        3.86        2.44      2.75 o 
   0  10  11       20.35       21.85      3.85 o 
   1  10  11        0.11       -1.26      4.13 o 
   2  10  11       27.58       28.47      4.34 o 
   3  10  11       19.82       15.55      9.65 o 
   4  10  11        1.06       -3.12      3.73 o 
  -2  11  11        0.00        7.03      3.30 o 
  -1  11  11        0.04        0.83      3.68 o 
   0  11  11        3.34        4.40      4.44 o 
   1  11  11        0.53        0.19      3.04 o 
 -10   0  12        3.51       -6.32      5.13 o 
  -8   0  12      239.17      246.77     14.70 o 
  -6   0  12        9.22        5.58      3.48 o 
  -4   0  12     1139.91     1241.37     18.35 o 
  -2   0  12      500.35      481.86      9.81 o 
   0   0  12       50.77       49.94      2.66 o 
   2   0  12      516.36      497.39     21.59 o 
   4   0  12      693.10      665.47     13.66 o 
   6   0  12     2655.97     2664.60     44.51 o 
   8   0  12        3.87        1.38      4.24 o 
 -10   1  12        0.23        6.81      6.12 o 
  -9   1  12       30.10       21.46      6.96 o 
  -8   1  12       16.93       16.31      3.78 o 
  -7   1  12      175.17      214.51     15.12 o 
  -6   1  12        0.00        0.17      1.83 o 
  -5   1  12        0.00       -0.56      1.48 o 
  -4   1  12       36.36       33.11      2.91 o 
  -3   1  12       85.41       79.98      3.80 o 
  -2   1  12      116.27      112.81      4.17 o 
  -1   1  12      133.00      131.06      3.90 o 
   0   1  12       22.07       18.78      1.85 o 
   1   1  12      129.36      138.82      3.96 o 
   2   1  12       77.82       81.91      3.82 o 
   3   1  12       82.86       88.17      4.07 o 
   4   1  12       48.36       46.33      3.36 o 
   5   1  12       97.66      104.71      5.59 o 
   6   1  12     1117.72     1186.64     19.10 o 
   7   1  12      231.15      230.65      9.43 o 
   8   1  12        0.75        3.31      4.19 o 
   9   1  12       39.96       64.81      9.87 o 
 -10   2  12        3.43        0.84      5.77 o 
  -9   2  12        0.02       -0.39      5.03 o 
  -8   2  12       32.02       32.16      6.59 o 
  -7   2  12      112.28      108.96      7.35 o 
  -6   2  12       46.27       42.45      4.69 o 
  -5   2  12        3.34        0.30      1.43 o 
  -4   2  12        1.56        4.20      2.10 o 
  -3   2  12      358.10      368.67      7.80 o 
  -2   2  12       81.42       91.73      3.42 o 
  -1   2  12        1.28        0.75      1.01 o 
   0   2  12       69.75       69.64      3.45 o 
   1   2  12      179.48      164.59      4.49 o 
   2   2  12      111.85      113.71      4.50 o 
   3   2  12       14.35       10.54      2.38 o 
   4   2  12       91.87       97.09      4.50 o 
   5   2  12       12.75        9.92      2.29 o 
   6   2  12       12.86       10.41      4.49 o 
   7   2  12      156.85      159.14     11.25 o 
   8   2  12        8.53       11.60      4.98 o 
 -10   3  12        0.56        2.12      6.27 o 
  -9   3  12       14.42       12.84      4.18 o 
  -8   3  12        9.80       14.69      3.93 o 
  -7   3  12       61.74       61.18      5.58 o 
  -6   3  12      203.59      209.46     10.36 o 
  -5   3  12      132.09      133.55      5.14 o 
  -4   3  12      213.71      204.11      6.12 o 
  -3   3  12       37.18       31.96      4.94 o 
  -2   3  12      202.90      212.42      5.16 o 
  -1   3  12       41.63       48.27      2.87 o 
   0   3  12      226.93      221.92      5.47 o 
   1   3  12        8.30        4.59      1.82 o 
   2   3  12        3.27        2.25      2.13 o 
   3   3  12      319.85      329.32      7.97 o 
   4   3  12        6.32        6.32      2.06 o 
   5   3  12       15.75        8.93      3.32 o 
   6   3  12        7.53       10.80      3.61 o 
   7   3  12       39.74       28.50      4.88 o 
   8   3  12        3.12       -1.48      3.80 o 
  -9   4  12        8.44        4.24      4.56 o 
  -8   4  12        5.35        5.27      3.36 o 
  -7   4  12       33.08       41.47      6.93 o 
  -6   4  12       15.80       12.87      3.47 o 
  -5   4  12        6.49       10.39      2.92 o 
  -4   4  12        0.01        0.75      1.48 o 
  -3   4  12       27.25       32.12      3.03 o 
  -2   4  12       15.54       21.61      2.37 o 
  -1   4  12       75.02       70.56      3.52 o 
   0   4  12      638.71      608.82      9.23 o 
   1   4  12       26.49       22.85      2.40 o 
   2   4  12        7.41        8.29      1.82 o 
   3   4  12        1.83       -0.03      1.68 o 
   4   4  12      106.83      108.60      7.24 o 
   5   4  12       21.68       19.75      4.17 o 
   6   4  12        8.49        6.72      4.00 o 
   7   4  12        3.13        0.93      3.68 o 
   8   4  12       21.99       22.21      4.90 o 
   9   4  12       23.93       29.59      5.71 o 
  -9   5  12        1.60        5.03      3.90 o 
  -8   5  12        0.72       -0.22      3.04 o 
  -7   5  12        1.16       -2.26      2.72 o 
  -6   5  12       25.48       29.12      4.62 o 
  -5   5  12       15.88       14.91      3.65 o 
  -4   5  12       16.95       17.26      2.97 o 
  -3   5  12       28.31       29.04      2.72 o 
  -2   5  12       47.62       46.46      3.21 o 
  -1   5  12     2378.58     2339.28     21.20 o 
   0   5  12     1706.24     1665.26     17.14 o 
   1   5  12       49.19       56.24      3.44 o 
   2   5  12        0.98        0.19      1.32 o 
   3   5  12       14.59       13.26      2.52 o 
   4   5  12      310.58      288.97     11.05 o 
   5   5  12        7.81        6.09      3.15 o 
   6   5  12        1.49        3.64      3.90 o 
   7   5  12        2.51        2.30      4.98 o 
   8   5  12        7.42       25.65      5.45 o 
  -8   6  12        0.62        0.26      3.21 o 
  -7   6  12        0.27        0.66      2.96 o 
  -6   6  12       24.29       24.52      5.50 o 
  -5   6  12        1.57        1.80      2.97 o 
  -4   6  12        1.82        7.03      4.14 o 
  -3   6  12       57.32       61.38      3.65 o 
  -2   6  12      809.13      749.01     11.09 o 
  -1   6  12      171.96      168.94      7.07 o 
   0   6  12      191.84      177.90      5.50 o 
   1   6  12       89.12       89.34      4.39 o 
   2   6  12      205.11      192.73      6.03 o 
   3   6  12        6.95        9.39      3.39 o 
   4   6  12       41.54       43.31      5.69 o 
   5   6  12        0.02        0.84      3.06 o 
   6   6  12        0.00       -1.25      2.80 o 
   7   6  12        0.02        0.72      3.37 o 
   8   6  12       90.43       90.46      8.48 o 
  -8   7  12        1.82        2.92      3.82 o 
  -7   7  12        0.82       -1.52      3.33 o 
  -6   7  12       21.92       12.34      4.18 o 
  -5   7  12        4.57        6.78      3.46 o 
  -4   7  12        5.70        5.81      4.84 o 
  -3   7  12        5.84        3.90      2.44 o 
  -2   7  12        7.50        5.82      2.85 o 
  -1   7  12      132.34      118.78      4.95 o 
   0   7  12       35.30       33.83      3.26 o 
   1   7  12      354.56      366.27      8.26 o 
   2   7  12       87.25       89.75      5.73 o 
   3   7  12       35.39       27.84      4.89 o 
   4   7  12       42.96       46.99      6.07 o 
   5   7  12       12.22       14.26      4.41 o 
   6   7  12        1.39        5.31      3.84 o 
   7   7  12        8.90        6.03      4.29 o 
  -7   8  12        1.41        0.88      7.11 o 
  -6   8  12        2.18        1.43      3.24 o 
  -5   8  12        1.09        3.16      4.42 o 
  -4   8  12       23.69       27.19      4.78 o 
  -3   8  12       28.47       32.65      4.74 o 
  -2   8  12        0.25       -2.84      2.19 o 
  -1   8  12      171.86      151.32      7.82 o 
   0   8  12       30.16       25.20      3.08 o 
   1   8  12        0.46       -0.86      1.73 o 
   2   8  12       29.43       37.12      4.47 o 
   3   8  12        5.08        1.34      3.34 o 
   4   8  12       20.35       18.14      4.86 o 
   5   8  12        7.49        8.83      5.03 o 
   6   8  12       11.57        9.02      4.52 o 
  -6   9  12        4.47        1.08      4.76 o 
  -5   9  12       15.69       14.62      4.67 o 
  -4   9  12        0.56        6.46      3.49 o 
  -3   9  12        5.97        7.35      3.15 o 
  -2   9  12       25.59       34.19      4.25 o 
  -1   9  12       12.32        5.59      2.25 o 
   0   9  12       54.29       44.97      3.95 o 
   1   9  12        5.00        4.88      2.73 o 
   2   9  12        2.55       -0.62      2.40 o 
   3   9  12       12.19       10.98      4.98 o 
   4   9  12       12.72        9.41      4.50 o 
   5   9  12       14.32       10.44      4.80 o 
  -4  10  12        7.05        6.56      4.14 o 
  -3  10  12       12.03        9.83      4.13 o 
  -2  10  12        3.04        4.35      2.87 o 
  -1  10  12        5.95       11.74      3.31 o 
   0  10  12        0.02        2.65      2.87 o 
   1  10  12       35.68       45.84      5.11 o 
   2  10  12       10.89       15.30      3.91 o 
   3  10  12        7.99        7.41      4.45 o 
  -7   0  13      110.79      111.71      6.66 o 
  -5   0  13      112.70      121.40      6.05 o 
  -3   0  13       18.34       18.76      2.91 o 
  -1   0  13      182.75      175.68      5.96 o 
   1   0  13       43.21       34.79      5.23 o 
   3   0  13       90.15       92.91      5.20 o 
   5   0  13      627.05      652.88     19.74 o 
   9   0  13       16.10       19.34      7.11 o 
 -10   1  13       25.06       16.33      7.70 o 
  -9   1  13       16.66       17.71      7.01 o 
  -8   1  13       83.49       83.86     10.19 o 
  -7   1  13        6.05        3.59      3.00 o 
  -6   1  13       11.63        8.85      2.85 o 
  -5   1  13       10.33       10.80      2.51 o 
  -4   1  13      156.07      168.05      5.56 o 
  -3   1  13      810.30      814.02     12.02 o 
  -2   1  13       87.78      102.89      4.58 o 
  -1   1  13       30.98       27.08      2.18 o 
   0   1  13      247.99      245.27      5.31 o 
   1   1  13      146.03      142.20      4.84 o 
   2   1  13        2.74        3.72      1.61 o 
   3   1  13       14.81       12.95      2.41 o 
   4   1  13       51.55       53.58      3.73 o 
   5   1  13       58.39       64.65      4.18 o 
   6   1  13       33.75       46.48      6.66 o 
   7   1  13        5.21        1.04      3.90 o 
   9   1  13       88.33       98.49     13.08 o 
 -10   2  13        6.47        1.28      6.27 o 
  -9   2  13        1.73        0.84      5.38 o 
  -8   2  13       27.50       42.94      5.34 o 
  -7   2  13        1.61        5.08      4.56 o 
  -6   2  13        3.41        2.62      2.01 o 
  -5   2  13       26.63       27.08      3.04 o 
  -4   2  13        3.95        3.10      2.10 o 
  -3   2  13        4.46        0.68      1.54 o 
  -2   2  13       49.06       52.59      2.98 o 
  -1   2  13      130.66      126.96      4.72 o 
   0   2  13       11.18        7.41      1.65 o 
   1   2  13       12.28       12.35      1.81 o 
   2   2  13       30.10       34.67      3.06 o 
   3   2  13       55.14       56.87      3.89 o 
   4   2  13        2.84       10.53      2.28 o 
   5   2  13      104.54       98.48      4.99 o 
   6   2  13       75.99       84.31      8.19 o 
   7   2  13      252.00      274.61     11.33 o 
   8   2  13        4.80        4.39      4.64 o 
  -9   3  13        5.52        6.64      3.48 o 
  -8   3  13        8.63        7.29      7.57 o 
  -7   3  13       77.66       81.95      6.33 o 
  -6   3  13       19.07       12.75      3.58 o 
  -5   3  13        1.79        1.59      1.77 o 
  -4   3  13       66.27       60.86      3.89 o 
  -3   3  13      244.12      225.62      6.48 o 
  -2   3  13      125.85      119.79      4.52 o 
  -1   3  13        0.23        2.76      1.45 o 
   0   3  13       35.67       35.12      3.10 o 
   1   3  13       25.99       24.19      2.76 o 
   2   3  13        2.40       -0.74      2.06 o 
   3   3  13       15.81       11.70      2.41 o 
   4   3  13       23.71       22.70      2.97 o 
   5   3  13        6.37        3.71      6.93 o 
   6   3  13       24.44       25.31      4.68 o 
   7   3  13        9.06        5.25      3.38 o 
   8   3  13       22.50       30.95      5.49 o 
  -9   4  13       39.39       30.64      5.41 o 
  -8   4  13       15.50        8.84      3.64 o 
  -7   4  13       17.24       28.24      4.89 o 
  -6   4  13        7.44        5.02      2.99 o 
  -5   4  13      110.60       89.88      6.39 o 
  -4   4  13       34.99       30.86      3.17 o 
  -3   4  13       27.85       29.58      3.79 o 
  -2   4  13      143.23      149.65      5.26 o 
  -1   4  13      123.65      129.47      4.58 o 
   0   4  13      208.80      203.51      5.86 o 
   1   4  13        0.16       -1.83      1.22 o 
   2   4  13       15.06       10.92      3.43 o 
   3   4  13        2.16        3.18      1.85 o 
   4   4  13       38.18       34.53      8.44 o 
   5   4  13      109.80       94.85      7.26 o 
   6   4  13       18.82       18.34      4.21 o 
   7   4  13       71.30       63.16     13.37 o 
   8   4  13       81.86       93.67      8.26 o 
  -9   5  13        3.79       -0.92      3.77 o 
  -8   5  13        1.06        7.64      4.32 o 
  -7   5  13        0.01       -2.06      2.62 o 
  -6   5  13      148.14      130.10      7.69 o 
  -5   5  13       37.73       39.91      4.95 o 
  -4   5  13       42.59       30.80      3.28 o 
  -3   5  13       46.33       47.81      5.20 o 
  -2   5  13        0.61        1.53      1.60 o 
  -1   5  13       73.53       74.13      5.71 o 
   0   5  13      116.22      105.89      4.44 o 
   1   5  13       79.73       76.76      5.39 o 
   2   5  13        6.10        3.98      1.89 o 
   3   5  13      134.83      111.72      5.59 o 
   4   5  13        2.40       -0.24      2.57 o 
   5   5  13        0.01       -2.00      2.43 o 
   6   5  13        3.84       -1.18      2.69 o 
   7   5  13        3.09        5.93      3.82 o 
   8   5  13       31.29       37.56      6.31 o 
  -8   6  13        6.18        8.56      3.88 o 
  -7   6  13       10.31       16.14      4.14 o 
  -6   6  13       15.57       17.44      5.63 o 
  -5   6  13       10.06        9.87      3.27 o 
  -4   6  13       43.05       38.54     12.93 o 
  -3   6  13       15.11       13.48      2.38 o 
  -2   6  13       26.53       27.72      3.45 o 
  -1   6  13        1.05       -0.21      2.40 o 
   0   6  13      111.40      111.72      4.73 o 
   1   6  13      111.73      109.91      5.03 o 
   2   6  13        2.43        3.37      1.91 o 
   3   6  13        9.91        7.20      3.80 o 
   4   6  13       81.33       68.43     11.28 o 
   5   6  13        1.79       -0.12      2.79 o 
   6   6  13        4.63        6.19      3.42 o 
   7   6  13        0.58        5.22      3.92 o 
  -7   7  13        1.89        2.50      3.44 o 
  -6   7  13       10.04       11.79      4.22 o 
  -5   7  13       77.84       69.89      6.68 o 
  -4   7  13      118.40      125.73      7.89 o 
  -3   7  13        5.37       10.02      5.05 o 
  -2   7  13        3.11        2.80      1.89 o 
  -1   7  13       65.88       57.67      3.94 o 
   0   7  13      155.52      154.29      7.49 o 
   1   7  13        0.71       -2.24      1.84 o 
   2   7  13       22.19       19.48      3.54 o 
   3   7  13       47.22       40.93      5.79 o 
   4   7  13       44.37       39.06      5.79 o 
   5   7  13        6.64        5.40      3.72 o 
   6   7  13        0.56       -1.50      3.29 o 
  -6   8  13        0.37        1.70      3.28 o 
  -5   8  13        7.87       17.29      5.58 o 
  -4   8  13       15.04       21.60      4.72 o 
  -3   8  13        0.35       -0.05      2.40 o 
  -2   8  13        8.40        9.97      3.03 o 
  -1   8  13       12.63        4.61      3.15 o 
   0   8  13       39.68       41.70      4.35 o 
   1   8  13       51.33       57.68      4.24 o 
   2   8  13       12.67       14.21      3.39 o 
   3   8  13       18.73       16.92      4.80 o 
   4   8  13       10.86        2.31      7.80 o 
   5   8  13        5.52        6.27      7.18 o 
  -5   9  13        0.08        6.10      3.93 o 
  -4   9  13        3.72       14.90      4.49 o 
  -3   9  13       15.60       16.26      3.63 o 
  -2   9  13        0.35        1.91      2.44 o 
  -1   9  13       56.45       55.86      4.31 o 
   0   9  13        1.66        3.19      2.25 o 
   1   9  13        6.70       10.19      5.00 o 
   2   9  13        0.31       -3.47      2.31 o 
   3   9  13       11.95        8.18      4.47 o 
   4   9  13        2.56        1.50      4.07 o 
  -3  10  13       21.26       21.67      4.86 o 
  -2  10  13        8.20        7.74      3.29 o 
  -1  10  13       10.21       13.88      3.47 o 
   0  10  13        0.97        2.29      3.05 o 
   1  10  13       82.82       86.39      6.69 o 
   2  10  13       18.42       14.48      4.14 o 
  -6   0  14        3.60        7.50      3.90 o 
  -4   0  14      153.41      160.42      9.97 o 
  -2   0  14        4.96        1.23      2.62 o 
   0   0  14      267.70      279.09     12.53 o 
   2   0  14      497.82      506.13     17.07 o 
   4   0  14       93.95      100.12      8.39 o 
   6   0  14       18.14       15.30      4.79 o 
  -9   1  14       39.58       57.88      9.62 o 
  -8   1  14       96.67       93.90      6.82 o 
  -7   1  14        0.26        1.67      2.50 o 
  -6   1  14        9.02        8.87      2.46 o 
  -5   1  14        3.69        5.56      3.88 o 
  -4   1  14        3.95        4.07      1.78 o 
  -3   1  14        1.44        3.75      1.68 o 
  -2   1  14       14.52       14.17      2.22 o 
  -1   1  14        8.65        8.49      1.60 o 
   0   1  14      119.92      111.82      5.60 o 
   1   1  14     1021.68     1027.77     14.03 o 
   2   1  14        0.82        1.10      1.45 o 
   3   1  14        0.14       -1.85      1.73 o 
   4   1  14       87.66       92.77      6.27 o 
   5   1  14       18.59       19.49      2.97 o 
   6   1  14      206.49      223.43      9.53 o 
   7   1  14      135.42      139.55     11.69 o 
  -9   2  14        2.89       -0.30      5.53 o 
  -8   2  14        0.02        5.43      3.29 o 
  -7   2  14      130.96      139.44      7.71 o 
  -6   2  14       30.02       34.54      4.28 o 
  -5   2  14      122.24      126.63      5.37 o 
  -4   2  14       20.27       20.58      2.74 o 
  -3   2  14        4.94        3.64      1.82 o 
  -2   2  14        7.80        8.83      1.82 o 
  -1   2  14       59.20       60.22      3.16 o 
   0   2  14      115.24      113.83      4.04 o 
   1   2  14        1.28       -0.36      1.23 o 
   2   2  14      223.80      237.18      6.82 o 
   3   2  14       43.34       40.55      4.40 o 
   4   2  14       15.95       13.35      4.26 o 
   5   2  14       90.12       80.66      4.83 o 
   6   2  14      275.19      303.27     11.88 o 
   7   2  14       18.20       18.33      4.28 o 
   8   2  14        7.20        9.87      6.61 o 
  -9   3  14        8.39        8.64      3.86 o 
  -8   3  14       63.24       52.14      6.04 o 
  -7   3  14       91.89       89.53      9.57 o 
  -6   3  14       55.40       64.90      5.82 o 
  -5   3  14       11.81       11.36      2.39 o 
  -4   3  14        4.01        0.97      2.10 o 
  -3   3  14       19.81       17.90      2.64 o 
  -2   3  14        5.52        5.62      2.01 o 
  -1   3  14      176.94      173.93      7.43 o 
   0   3  14      150.58      154.42      4.89 o 
   1   3  14      226.80      225.06      5.87 o 
   2   3  14       96.62       91.89      4.79 o 
   3   3  14        4.93        4.07      1.93 o 
   4   3  14        1.57        1.51      1.93 o 
   5   3  14       70.66       59.49      5.80 o 
   6   3  14      249.44      252.94     11.15 o 
   7   3  14       13.76       14.55      4.27 o 
   8   3  14        0.00       -1.15      3.58 o 
  -9   4  14        0.48       -3.16      4.59 o 
  -8   4  14        3.89        6.05      3.44 o 
  -7   4  14       14.72       15.59      4.91 o 
  -6   4  14       15.53        7.36      3.28 o 
  -5   4  14      236.41      242.03     14.01 o 
  -4   4  14       30.69       34.54      5.20 o 
  -3   4  14        2.33        2.29      1.82 o 
  -2   4  14      239.58      230.38      8.69 o 
  -1   4  14      325.45      329.27      7.19 o 
   0   4  14       15.34       15.21      2.34 o 
   1   4  14      104.36       94.19      4.26 o 
   2   4  14        3.71        2.80      1.76 o 
   3   4  14       77.11       68.10      4.91 o 
   4   4  14      173.64      147.43      8.24 o 
   5   4  14        0.12       -0.92      3.21 o 
   6   4  14        9.94       19.13      4.59 o 
   7   4  14        0.52        5.20      3.71 o 
   8   4  14       67.89       81.23      9.30 o 
  -8   5  14        6.00        6.12      3.79 o 
  -7   5  14       25.12       15.84      4.22 o 
  -6   5  14       27.48       21.20      6.64 o 
  -5   5  14        0.01        2.03      2.63 o 
  -4   5  14        0.89       -1.05      2.48 o 
  -3   5  14       49.37       45.52      4.68 o 
  -2   5  14       87.04       86.51      4.25 o 
  -1   5  14       38.38       37.36      3.15 o 
   0   5  14        3.32        1.58      1.68 o 
   1   5  14       38.16       41.09      4.44 o 
   2   5  14        1.29        0.00      1.59 o 
   3   5  14       18.22        9.59      3.42 o 
   4   5  14       22.74       15.49      6.39 o 
   5   5  14       29.74       28.05      5.65 o 
   6   5  14        0.08       -2.22      2.89 o 
   7   5  14      103.86      118.04      9.07 o 
  -8   6  14        0.10        2.80      3.57 o 
  -7   6  14        7.69        6.39      3.32 o 
  -6   6  14        5.05       -0.89      2.75 o 
  -5   6  14       21.92       27.95      4.64 o 
  -4   6  14        9.34        6.11      3.05 o 
  -3   6  14        0.59        0.76      1.76 o 
  -2   6  14       20.84       20.74      2.83 o 
  -1   6  14       98.86       96.38      4.63 o 
   0   6  14       96.01       93.18      4.56 o 
   1   6  14        1.85       -0.41      1.58 o 
   2   6  14       34.54       27.86      3.13 o 
   3   6  14       52.49       45.78      5.89 o 
   4   6  14       11.51       17.33      4.46 o 
   5   6  14       17.77       10.35      4.22 o 
   6   6  14        5.42        4.64      3.88 o 
   7   6  14       20.39       16.52      6.44 o 
  -7   7  14        4.77        6.80      3.63 o 
  -6   7  14        0.78        6.08      8.66 o 
  -5   7  14       75.46       72.43     19.24 o 
  -4   7  14        0.00       -1.09      2.71 o 
  -3   7  14        9.92        8.48      2.77 o 
  -2   7  14       30.76       29.06      3.30 o 
  -1   7  14       55.52       40.27      4.25 o 
   0   7  14        3.24        6.30      2.27 o 
   1   7  14       73.24       63.02      4.46 o 
   2   7  14        0.14       -0.97      2.15 o 
   3   7  14        3.09        6.46      3.74 o 
   4   7  14        0.02       -1.08      3.58 o 
   5   7  14        0.24       -4.54      3.03 o 
   6   7  14        1.56        1.30      3.73 o 
  -6   8  14       33.85       49.11      6.61 o 
  -5   8  14        7.89        5.01      7.01 o 
  -4   8  14       50.47       57.88     17.49 o 
  -3   8  14       11.32       12.13      3.33 o 
  -2   8  14       16.78       14.29      3.39 o 
  -1   8  14       26.91       24.64      3.24 o 
   0   8  14        6.85        6.25      2.85 o 
   1   8  14       16.51       13.55      3.65 o 
   2   8  14        0.76       -3.28      2.96 o 
   3   8  14        3.80        1.87      3.50 o 
   4   8  14       11.97        7.31      4.28 o 
   5   8  14       14.95       10.38      4.61 o 
  -4   9  14       22.40       26.31     13.40 o 
  -3   9  14       10.24       10.04      3.34 o 
  -2   9  14        8.79        5.73      4.36 o 
  -1   9  14       31.22       23.11      3.31 o 
   0   9  14       18.17        9.47      2.80 o 
   1   9  14        0.43        0.09      2.79 o 
   2   9  14       35.92       41.25      7.22 o 
   3   9  14        0.09       -0.67      3.79 o 
  -1  10  14       23.21       27.19      4.51 o 
   0  10  14       51.28       55.99      5.75 o 
  -7   0  15       26.49       40.91      6.86 o 
  -5   0  15       19.77       26.89      5.58 o 
  -3   0  15      131.88      130.02      9.18 o 
  -1   0  15       69.83       68.14      7.25 o 
   1   0  15        8.14        4.44      3.26 o 
   3   0  15       24.24       18.55      4.93 o 
   5   0  15      163.91      152.47     10.36 o 
  -8   1  15       14.11        5.58      4.29 o 
  -7   1  15       41.41       37.35      6.61 o 
  -6   1  15        2.35        4.08      2.50 o 
  -5   1  15       31.24       41.91      4.60 o 
  -4   1  15        0.31       -0.03      1.95 o 
  -3   1  15        0.68        0.92      1.91 o 
  -2   1  15       34.12       36.67      4.15 o 
  -1   1  15        0.00        0.62      2.00 o 
   0   1  15       12.97        6.46      3.08 o 
   1   1  15        3.37        5.26      2.37 o 
   2   1  15       97.00      102.27      7.15 o 
   3   1  15        2.75        1.46      2.02 o 
   4   1  15       62.77       57.80      4.97 o 
   5   1  15        6.74       11.41      6.22 o 
   6   1  15        0.00        4.10      4.29 o 
   7   1  15       53.84       64.79      9.62 o 
  -9   2  15        0.48       -1.13      5.48 o 
  -8   2  15      279.77      302.51     22.16 o 
  -7   2  15      370.91      428.26     21.88 o 
  -6   2  15        3.19        5.72      2.27 o 
  -5   2  15        0.33       -0.15      1.66 o 
  -4   2  15       30.98       32.83      3.36 o 
  -3   2  15       97.40      100.20      4.77 o 
  -2   2  15       63.62       65.20      4.06 o 
  -1   2  15      303.12      310.25      6.95 o 
   0   2  15      282.07      285.63      6.40 o 
   1   2  15       47.59       42.57      3.00 o 
   2   2  15      204.61      204.06      7.16 o 
   3   2  15       24.82       23.16      3.01 o 
   4   2  15      162.53      162.10      8.24 o 
   5   2  15       16.53       17.64      3.18 o 
   6   2  15      221.44      219.46     10.60 o 
   7   2  15        4.68        8.93      5.33 o 
  -9   3  15       16.01       20.62      4.78 o 
  -8   3  15       45.98       57.51      6.27 o 
  -7   3  15       41.74       41.48      5.48 o 
  -6   3  15       32.94       39.10      5.03 o 
  -5   3  15        4.31        0.83      1.95 o 
  -4   3  15        2.56        0.32      1.84 o 
  -3   3  15       28.30       26.50      3.07 o 
  -2   3  15       25.35       28.88      2.78 o 
  -1   3  15      144.28      149.20      5.50 o 
   0   3  15      439.35      449.58      8.38 o 
   1   3  15      100.84       96.89      4.34 o 
   2   3  15      242.82      248.59      7.46 o 
   3   3  15      153.50      133.09      6.51 o 
   4   3  15       15.54       23.87      3.38 o 
   5   3  15        0.98       -2.03      2.56 o 
   6   3  15       62.36       72.53      7.26 o 
   7   3  15        0.69        2.81      5.43 o 
  -8   4  15       12.98       12.93      4.19 o 
  -7   4  15      132.09      135.36     16.26 o 
  -6   4  15       56.42       57.74     10.58 o 
  -5   4  15        1.54        3.05      2.74 o 
  -4   4  15        1.06        2.00      1.89 o 
  -3   4  15        0.65        3.84      2.03 o 
  -2   4  15      839.62      829.06     11.88 o 
  -1   4  15     1014.86     1032.44     13.42 o 
   0   4  15        0.11       -0.80      1.52 o 
   1   4  15        0.76       -0.87      1.39 o 
   2   4  15       42.55       35.42      3.75 o 
   3   4  15        0.01        0.18      1.82 o 
   4   4  15       13.02        8.07      3.32 o 
   5   4  15        0.14       -2.42      2.93 o 
   6   4  15        9.89       12.15      4.24 o 
   7   4  15        2.78        5.72      5.67 o 
  -8   5  15       10.66       11.68      4.12 o 
  -7   5  15        9.77       14.06      4.15 o 
  -6   5  15       14.00       11.68      3.75 o 
  -5   5  15       12.28       10.51      3.52 o 
  -4   5  15        1.84       -1.05      1.89 o 
  -3   5  15        0.28        3.16      2.09 o 
  -2   5  15       44.84       53.15      3.72 o 
  -1   5  15      236.05      232.12      8.40 o 
   0   5  15        3.46        4.85      1.99 o 
   1   5  15        2.64        3.29      1.78 o 
   2   5  15       73.37       64.18      4.20 o 
   3   5  15       19.84       20.16      3.22 o 
   4   5  15       23.65       15.96      7.67 o 
   5   5  15        1.30        0.54      3.06 o 
   6   5  15       11.50       10.46      4.47 o 
   7   5  15        1.28        2.81      3.94 o 
  -7   6  15        0.61        2.41      3.48 o 
  -6   6  15        0.15        3.56      4.47 o 
  -5   6  15        8.47       13.74      3.90 o 
  -4   6  15        1.07        1.77      4.98 o 
  -3   6  15       24.30       30.02      3.62 o 
  -2   6  15       27.72       25.27      3.05 o 
  -1   6  15        0.04       -2.36      1.58 o 
   0   6  15       95.63       93.78      5.44 o 
   1   6  15        0.10        0.00      1.79 o 
   2   6  15        7.07        4.44      2.11 o 
   3   6  15        2.62       -0.49      5.63 o 
   4   6  15        2.65        6.56      5.23 o 
   5   6  15        0.01       -3.10      3.13 o 
   6   6  15       11.24       13.20      4.61 o 
  -6   7  15        2.03       -1.59      2.95 o 
  -5   7  15       13.27       11.82      4.09 o 
  -4   7  15       15.08        5.19      3.44 o 
  -3   7  15        9.00       10.51      3.79 o 
  -2   7  15       49.27       43.83      3.81 o 
  -1   7  15      178.21      172.14      6.10 o 
   0   7  15        0.23        2.07      2.02 o 
   1   7  15        1.30        0.35      1.92 o 
   2   7  15        1.42       -2.38      2.37 o 
   3   7  15        1.33        2.15      3.52 o 
   4   7  15       50.06       44.52      6.53 o 
   5   7  15       25.76       23.32      5.60 o 
  -5   8  15       22.63       19.72      5.55 o 
  -4   8  15       32.69       27.18     14.31 o 
  -3   8  15        0.00       -3.32      2.92 o 
  -2   8  15       54.39       58.25      8.93 o 
  -1   8  15       85.99       83.07      4.99 o 
   0   8  15      236.23      208.97      7.11 o 
   1   8  15        3.01       -3.28      2.19 o 
   2   8  15        8.83       14.38      3.73 o 
   3   8  15        5.91       -0.34      3.56 o 
   4   8  15       13.34        6.59      4.55 o 
  -3   9  15        0.68        5.49      3.66 o 
  -2   9  15        0.65        3.22      2.87 o 
  -1   9  15       22.75       11.86      2.94 o 
   0   9  15       38.92       54.37      4.82 o 
   1   9  15       21.09       25.80      4.52 o 
   2   9  15       22.55       20.01      4.35 o 
  -6   0  16        3.15        4.49      4.00 o 
  -4   0  16        0.00        1.63      3.06 o 
  -2   0  16       72.30       82.85      8.24 o 
   0   0  16        1.47        2.02      3.01 o 
   2   0  16        3.74        2.71      3.06 o 
   4   0  16        5.70       -3.85      2.57 o 
   6   0  16      124.12      126.07     10.46 o 
  -7   1  16        7.22        7.80      4.39 o 
  -6   1  16        0.01       -1.20      2.79 o 
  -5   1  16       10.87        6.96      2.86 o 
  -4   1  16       13.77       16.26      3.32 o 
  -3   1  16        0.41       -0.78      1.88 o 
  -2   1  16       16.26       13.76      3.14 o 
  -1   1  16       57.76       58.49      5.16 o 
   0   1  16      143.41      148.02      7.17 o 
   1   1  16       45.84       42.80      4.66 o 
   2   1  16        2.68        2.14      2.30 o 
   3   1  16      150.89      145.96      7.17 o 
   4   1  16       18.57       20.51      6.66 o 
   5   1  16        0.73        3.73      2.74 o 
   6   1  16      152.52      172.11     11.99 o 
   7   1  16       10.51       12.09      6.46 o 
  -8   2  16       19.00       16.97      5.53 o 
  -7   2  16       29.67       20.03      5.72 o 
  -6   2  16        2.89        6.10      2.77 o 
  -5   2  16       46.41       45.49      5.30 o 
  -4   2  16      110.55      121.47      6.60 o 
  -3   2  16       42.61       41.15      4.73 o 
  -2   2  16      152.97      145.94      7.17 o 
  -1   2  16        3.85       -0.53      2.07 o 
   0   2  16      168.01      182.59      6.30 o 
   1   2  16        3.58        2.92      1.86 o 
   2   2  16       58.36       47.70      4.88 o 
   3   2  16       77.08       75.92      5.72 o 
   4   2  16        5.81        3.68      2.51 o 
   5   2  16      355.41      378.18     28.00 o 
   6   2  16      151.85      148.63     11.50 o 
   7   2  16       29.56       33.55      8.04 o 
  -8   3  16       18.16       25.05      5.08 o 
  -7   3  16       60.02       73.61      6.74 o 
  -6   3  16       52.96       58.99      5.91 o 
  -5   3  16        0.03        1.97      2.29 o 
  -4   3  16       40.45       43.28      5.61 o 
  -3   3  16        6.95        8.12      2.34 o 
  -2   3  16        0.06        0.79      1.63 o 
  -1   3  16     1121.06     1128.98     14.00 o 
   0   3  16       83.52       78.69      4.04 o 
   1   3  16       64.94       68.55      5.40 o 
   2   3  16        5.33        1.26      1.92 o 
   3   3  16       37.30       32.25      4.86 o 
   4   3  16       39.93       38.02      3.99 o 
   5   3  16       65.66       58.48      6.11 o 
   6   3  16      124.47      139.63     16.53 o 
   7   3  16      155.11      178.33     14.21 o 
  -8   4  16        2.20        8.73      3.82 o 
  -7   4  16        1.29        2.02      3.82 o 
  -6   4  16       10.20       17.01      4.03 o 
  -5   4  16       22.63       21.97      4.20 o 
  -4   4  16        0.56        1.35      2.00 o 
  -3   4  16      106.43      102.45      5.98 o 
  -2   4  16       61.70       64.04      5.22 o 
  -1   4  16       17.24       17.37      2.64 o 
   0   4  16       31.86       30.46      3.11 o 
   1   4  16       31.83       37.62      3.29 o 
   2   4  16       92.47       80.18      5.12 o 
   3   4  16        3.16        2.25      2.25 o 
   4   4  16        9.72        8.77      3.74 o 
   5   4  16        2.61        1.33      6.91 o 
   6   4  16       48.19       48.25      6.81 o 
   7   4  16       13.71       17.84     10.95 o 
  -7   5  16       32.42       39.25      5.78 o 
  -6   5  16       15.75       20.71      4.59 o 
  -5   5  16        9.83        9.75      3.73 o 
  -4   5  16        6.33        4.35      2.71 o 
  -3   5  16        1.35        1.01      2.01 o 
  -2   5  16        2.33        1.94      1.79 o 
  -1   5  16       37.18       37.39      3.43 o 
   0   5  16       55.02       54.16      5.51 o 
   1   5  16        0.12        3.48      1.84 o 
   2   5  16       15.39       15.20      3.06 o 
   3   5  16        4.08       -0.61      2.07 o 
   4   5  16        0.10       -3.58      2.82 o 
   5   5  16        0.07        4.51      3.64 o 
   6   5  16       29.87       29.11      5.93 o 
  -6   6  16        0.14        0.73      3.11 o 
  -5   6  16        5.42        6.14      3.70 o 
  -4   6  16        8.62       12.73      4.06 o 
  -3   6  16       19.94       23.91      3.45 o 
  -2   6  16        5.62        5.42      2.17 o 
  -1   6  16       57.73       45.49      3.82 o 
   0   6  16       22.83       17.10      2.74 o 
   1   6  16       12.81       13.85      2.56 o 
   2   6  16        0.44       -0.50      2.28 o 
   3   6  16        6.88       -4.45      5.23 o 
   4   6  16        1.70        3.48      5.33 o 
   5   6  16        0.16        0.03      3.34 o 
  -5   7  16        2.79        7.23      4.47 o 
  -4   7  16        0.33        5.04      3.38 o 
  -3   7  16        9.63       16.52      4.18 o 
  -2   7  16       75.53       65.99      5.77 o 
  -1   7  16        0.34       -1.54      1.84 o 
   0   7  16      105.70       98.57      5.33 o 
   1   7  16        2.33        3.26      2.28 o 
   2   7  16        0.00        0.81      2.59 o 
   3   7  16        0.01        2.07      3.87 o 
   4   7  16       12.86        9.01      4.64 o 
  -4   8  16        5.02        9.40      4.23 o 
  -3   8  16        0.14        7.67      3.81 o 
  -2   8  16       89.43       90.40      6.26 o 
  -1   8  16       41.52       34.90      3.86 o 
   0   8  16       35.97       20.45      3.36 o 
   1   8  16        8.10       11.27      3.62 o 
   2   8  16       58.56       67.30      6.12 o 
   3   8  16        1.58        2.05      3.99 o 
  -1   9  16        0.01        2.26      2.93 o 
   0   9  16       91.90      100.12      5.77 o 
  -7   0  17        0.01        0.79      4.24 o 
  -5   0  17       72.86       75.60      8.49 o 
  -3   0  17       15.47       20.92      5.48 o 
  -1   0  17      300.51      332.68     15.44 o 
   1   0  17      180.56      187.02     11.89 o 
   3   0  17      115.59      105.94      9.47 o 
   5   0  17      344.61      333.96     16.04 o 
  -7   1  17        0.28       -0.69      3.80 o 
  -6   1  17        7.46        7.21      3.77 o 
  -5   1  17       11.91        9.86      3.77 o 
  -4   1  17        3.79        0.16      4.37 o 
  -3   1  17       36.16       39.47      7.92 o 
  -2   1  17       42.62       47.13      5.08 o 
  -1   1  17       48.96       53.53      6.81 o 
   0   1  17       10.14       15.61      3.45 o 
   1   1  17       86.41       83.05     13.69 o 
   2   1  17        5.78        2.10      3.55 o 
   3   1  17       10.49       12.33      3.24 o 
   4   1  17       10.94        6.56      2.75 o 
   5   1  17        1.79        2.41      2.88 o 
   6   1  17       20.91       26.65      6.56 o 
   7   1  17        7.20       11.30      7.11 o 
  -8   2  17        0.45        2.81      4.44 o 
  -7   2  17        0.11        0.35      4.24 o 
  -6   2  17        5.07        4.67      4.47 o 
  -5   2  17       96.09      105.08      7.87 o 
  -4   2  17       39.67       49.14      5.32 o 
  -3   2  17       34.30       34.71      5.65 o 
  -2   2  17        0.93        0.12      2.16 o 
  -1   2  17       15.84       10.33      3.10 o 
   0   2  17      150.40      151.59     10.12 o 
   1   2  17        0.05        0.72      2.32 o 
   2   2  17       51.36       50.40      5.18 o 
   3   2  17       24.91       16.76      3.52 o 
   4   2  17       39.86       39.29      5.02 o 
   5   2  17      110.98      112.81      7.22 o 
   6   2  17       13.84       17.86      5.87 o 
   7   2  17        0.73        4.98      6.17 o 
  -7   3  17        0.51        1.48      4.00 o 
  -6   3  17       91.75       81.02      9.33 o 
  -5   3  17       32.55       27.81      3.54 o 
  -4   3  17        5.47        8.81      2.70 o 
  -3   3  17      285.47      300.53      8.90 o 
  -2   3  17       17.68       21.42      3.10 o 
  -1   3  17       86.82       98.27      5.23 o 
   0   3  17       80.06       79.98      4.97 o 
   1   3  17      232.78      238.37      9.27 o 
   2   3  17        2.99        1.40      2.42 o 
   3   3  17       63.51       62.00      5.76 o 
   4   3  17       68.19       62.97      5.75 o 
   5   3  17      105.08      106.73     10.56 o 
   6   3  17       34.76       32.27      8.54 o 
  -7   4  17        6.71        5.10      3.73 o 
  -6   4  17        5.44        5.80      4.17 o 
  -5   4  17        2.02        7.17      3.24 o 
  -4   4  17       24.51       28.69      3.66 o 
  -3   4  17        0.35        3.20      2.18 o 
  -2   4  17        0.15       -1.72      1.65 o 
  -1   4  17       23.01       20.77      2.78 o 
   0   4  17        1.05        2.17      1.88 o 
   1   4  17       59.46       58.99      4.04 o 
   2   4  17        6.38        3.14      2.31 o 
   3   4  17       23.72       14.57      3.13 o 
   4   4  17       22.88       12.53      7.67 o 
   5   4  17       32.11       32.17      6.10 o 
   6   4  17       75.82       73.44      8.09 o 
  -6   5  17        0.22        1.15      3.18 o 
  -5   5  17       11.77        9.17      3.66 o 
  -4   5  17       18.39       16.93      3.16 o 
  -3   5  17       80.95       74.94      6.65 o 
  -2   5  17       73.11       71.19      4.36 o 
  -1   5  17       15.14       15.22      2.66 o 
   0   5  17       21.02       22.15      4.36 o 
   1   5  17        0.02       -1.14      1.71 o 
   2   5  17       20.01       18.95      5.77 o 
   3   5  17       27.40       17.14      3.45 o 
   4   5  17       26.40       35.36      8.14 o 
   5   5  17       27.04       32.33      6.13 o 
  -6   6  17       10.75       13.73      4.62 o 
  -5   6  17        0.14        3.44      3.07 o 
  -4   6  17        0.03        3.99      3.17 o 
  -3   6  17        0.25        2.38      2.31 o 
  -2   6  17        3.03        5.26      2.31 o 
  -1   6  17       27.21       26.23      3.22 o 
   0   6  17        2.83        1.63      2.02 o 
   1   6  17        8.68       10.63      2.58 o 
   2   6  17       24.81       25.07      5.86 o 
   3   6  17        1.23        2.00      3.44 o 
   4   6  17        4.90        1.74      3.84 o 
  -5   7  17        0.45        3.99      3.85 o 
  -4   7  17       25.54       27.41      5.44 o 
  -3   7  17        0.47        0.46      3.01 o 
  -2   7  17       37.77       46.82      4.17 o 
  -1   7  17        0.52        2.67      2.11 o 
   0   7  17        0.37       -2.68      1.78 o 
   1   7  17        1.96        0.58      2.31 o 
   2   7  17        4.72        3.52      3.86 o 
   3   7  17       22.71       28.54      9.33 o 
  -3   8  17       31.80       41.74      6.34 o 
  -2   8  17        4.32        3.71      3.19 o 
  -1   8  17       31.34       30.35      3.76 o 
   0   8  17       50.65       49.69      4.52 o 
   1   8  17       21.33       32.42      4.74 o 
  -6   0  18        2.26        0.10      3.80 o 
  -4   0  18        3.93        4.29      4.19 o 
  -2   0  18        2.05        3.50      3.95 o 
   0   0  18      258.04      284.42     14.95 o 
   2   0  18        3.87        4.98      3.80 o 
   4   0  18       47.06       42.78      7.40 o 
   6   0  18      151.63      171.03     12.63 o 
  -7   1  18        1.71        1.38      4.44 o 
  -6   1  18       20.95       20.06      4.23 o 
  -5   1  18        2.16        2.30      4.17 o 
  -4   1  18        0.02        2.46      2.71 o 
  -3   1  18        6.56        5.72      2.79 o 
  -2   1  18       14.76       13.98      3.59 o 
  -1   1  18       22.13       29.32      4.42 o 
   0   1  18        6.12        6.79      2.85 o 
   1   1  18       10.98       10.00      3.22 o 
   2   1  18       12.32        8.26      3.08 o 
   3   1  18       45.05       45.32      5.22 o 
   4   1  18       23.79       17.09      3.88 o 
   5   1  18        2.58        1.30      2.96 o 
   6   1  18        2.46        6.32      4.89 o 
  -7   2  18        0.18        2.12      4.34 o 
  -6   2  18       49.58       41.41      8.86 o 
  -5   2  18       73.23       70.40     11.94 o 
  -4   2  18        0.08       -2.01      2.22 o 
  -3   2  18       26.17       29.37      4.54 o 
  -2   2  18      104.95      103.26      7.02 o 
  -1   2  18      198.18      201.99     11.87 o 
   0   2  18       51.95       52.97      5.55 o 
   1   2  18       23.88       22.88      4.20 o 
   2   2  18       15.30       13.51      4.52 o 
   3   2  18       10.29       11.10      3.38 o 
   4   2  18       67.50       70.47      9.45 o 
   5   2  18       88.46      109.79     10.91 o 
   6   2  18        6.44        7.15      5.18 o 
  -7   3  18        1.31       -0.54      3.95 o 
  -6   3  18       10.07        7.70      4.69 o 
  -5   3  18        0.73       -0.88      2.69 o 
  -4   3  18        0.07        0.90      2.66 o 
  -3   3  18       11.72       19.62      6.51 o 
  -2   3  18       55.56       59.31      7.45 o 
  -1   3  18       10.79       23.08      4.22 o 
   0   3  18       46.12       46.96      5.39 o 
   1   3  18       35.52       48.64      5.41 o 
   2   3  18        0.92       -2.37      2.13 o 
   3   3  18        1.83        3.08      2.77 o 
   4   3  18       15.57       21.27      4.23 o 
   5   3  18        6.31       17.27      5.63 o 
   6   3  18       38.88       43.28     10.41 o 
  -6   4  18        0.31       -1.22      2.99 o 
  -5   4  18        2.22        1.17      3.03 o 
  -4   4  18        2.87        5.79      2.52 o 
  -3   4  18        1.64        1.99      2.22 o 
  -2   4  18       13.33       16.25      3.04 o 
  -1   4  18        0.72        3.47      2.05 o 
   0   4  18        0.00       -2.17      1.76 o 
   1   4  18       31.94       26.13      3.62 o 
   2   4  18       16.52        8.71      3.33 o 
   3   4  18        0.05       -1.57      2.62 o 
   4   4  18        1.23        4.93      4.54 o 
   5   4  18        7.12        9.42      7.15 o 
  -6   5  18        4.00       -1.31      3.75 o 
  -5   5  18        0.07        3.07      3.07 o 
  -4   5  18       16.37       23.12      6.64 o 
  -3   5  18       12.27       13.71      3.04 o 
  -2   5  18       37.72       39.91      3.80 o 
  -1   5  18        2.54        0.34      1.96 o 
   0   5  18        0.41        1.31      2.18 o 
   1   5  18       56.61       64.24      4.50 o 
   2   5  18        0.00       -0.02      2.28 o 
   3   5  18       11.02        8.18      4.03 o 
   4   5  18        8.81        3.26      4.39 o 
  -5   6  18        2.36        3.43      3.75 o 
  -4   6  18        3.33       -1.90      2.93 o 
  -3   6  18       31.53       40.55      4.47 o 
  -2   6  18        0.46        3.05      2.19 o 
  -1   6  18        0.53       -2.33      1.89 o 
   0   6  18       15.50       16.54      5.75 o 
   1   6  18        0.23       -2.26      2.15 o 
   2   6  18        6.96       12.82      3.21 o 
   3   6  18        8.40        6.14      6.83 o 
  -3   7  18        4.46        1.78      3.45 o 
  -2   7  18        7.14       10.99      2.89 o 
  -1   7  18        2.75        6.52      2.61 o 
   0   7  18       19.51       14.69      3.06 o 
   1   7  18       18.60       23.23      4.39 o 
   2   7  18       15.71       19.82      5.41 o 
  -7   0  19       22.43       48.21      8.78 o 
  -5   0  19       24.09       36.81      7.60 o 
  -3   0  19       40.64       48.31      7.85 o 
  -1   0  19      552.64      602.84     22.75 o 
   1   0  19       17.54       24.28      6.37 o 
   3   0  19       52.79       65.18      8.73 o 
   5   0  19       17.32       17.22      6.07 o 
  -7   1  19        0.48        1.58      4.64 o 
  -6   1  19        0.01        7.29      3.43 o 
  -5   1  19       17.54       19.23      3.99 o 
  -4   1  19        1.97        3.07      5.11 o 
  -3   1  19        4.45        7.35      3.19 o 
  -2   1  19        0.65        2.78      2.79 o 
  -1   1  19      201.16      214.27     35.65 o 
   0   1  19       41.59       47.00      6.04 o 
   1   1  19        7.31       10.29      3.60 o 
   2   1  19       11.58       12.12      3.50 o 
   3   1  19       26.46       37.88      6.22 o 
   4   1  19        6.22        2.74      7.60 o 
   5   1  19       10.74        6.82      3.41 o 
  -6   2  19        3.99        3.65      4.59 o 
  -5   2  19        5.68        5.57      5.72 o 
  -4   2  19        7.98       11.38      3.63 o 
  -3   2  19       52.63       45.74      5.51 o 
  -2   2  19      283.09      283.57     13.64 o 
  -1   2  19      275.62      287.81     11.01 o 
   0   2  19        5.62        6.02      3.10 o 
   1   2  19        3.01        3.55      2.99 o 
   2   2  19        7.65        8.71      3.17 o 
   3   2  19        4.10       -2.37      5.60 o 
   4   2  19        0.45       -1.29      4.44 o 
   5   2  19       10.68        2.81      4.89 o 
  -6   3  19        0.07        2.62      4.29 o 
  -5   3  19        6.65        3.25      3.07 o 
  -4   3  19        0.40        1.97      4.24 o 
  -3   3  19       35.26       26.08      4.48 o 
  -2   3  19        0.93       -0.44      2.63 o 
  -1   3  19      121.39      127.24     18.58 o 
   0   3  19       36.53       37.26      5.22 o 
   1   3  19       22.53       17.48      4.08 o 
   2   3  19       65.73       82.03      8.17 o 
   3   3  19        8.25        6.55      3.12 o 
   4   3  19       22.51       27.98      4.87 o 
   5   3  19        1.23        2.66      4.84 o 
  -5   4  19       36.79       44.41      8.73 o 
  -4   4  19        7.77        6.42      3.36 o 
  -3   4  19       25.51       29.50      7.82 o 
  -2   4  19        5.57        8.33      3.18 o 
  -1   4  19       24.23       30.42      4.80 o 
   0   4  19        0.02        0.50      2.59 o 
   1   4  19       10.26       13.84      3.65 o 
   2   4  19       74.63       69.57      6.54 o 
   3   4  19       63.41       63.42      6.32 o 
   4   4  19       27.88       28.67      7.06 o 
  -5   5  19        1.39        5.62      3.59 o 
  -4   5  19        0.55        3.46      3.39 o 
  -3   5  19        0.21        0.83      2.42 o 
  -2   5  19        0.43        0.33      2.27 o 
  -1   5  19       13.72       20.05      3.35 o 
   0   5  19        8.23        6.99      2.63 o 
   1   5  19        2.59        2.89      2.45 o 
   2   5  19       21.29       14.59      4.00 o 
   3   5  19       34.65       32.76      7.50 o 
  -3   6  19       72.23       72.67      5.83 o 
  -2   6  19        0.13       -0.13      2.13 o 
  -1   6  19        2.86        0.45      2.33 o 
   0   6  19        1.11        1.21      2.29 o 
   1   6  19        6.97        4.62      2.63 o 
   2   6  19        7.94        9.04      3.31 o 
  -6   0  20       13.31       15.79      6.07 o 
  -4   0  20        5.84        3.65      4.54 o 
  -2   0  20       59.44       64.59      9.23 o 
   0   0  20      269.97      320.84     17.17 o 
   2   0  20       13.80       21.56      6.56 o 
   4   0  20       12.55       13.92      5.72 o 
  -6   1  20       18.89       27.48      7.57 o 
  -5   1  20        2.86        1.08      4.02 o 
  -4   1  20       20.76       19.64      6.07 o 
  -3   1  20        0.97        2.03      3.21 o 
  -2   1  20       25.54       23.65      4.40 o 
  -1   1  20      145.83      184.49     13.89 o 
   0   1  20      128.28      127.12     11.79 o 
   1   1  20       12.73       11.77      3.94 o 
   2   1  20        3.43        1.86      2.84 o 
   3   1  20       13.28       13.23      4.05 o 
   4   1  20       54.64       65.40     13.30 o 
  -5   2  20        0.68        3.14      3.27 o 
  -4   2  20        0.28        1.78      2.84 o 
  -3   2  20        6.19        6.03      3.15 o 
  -2   2  20       86.49       98.44      7.45 o 
  -1   2  20        4.57        2.73      2.88 o 
   0   2  20       21.32       18.62      4.40 o 
   1   2  20       39.63       40.78      5.48 o 
   2   2  20        6.79        6.16      3.35 o 
   3   2  20        0.08       -3.15      2.59 o 
   4   2  20        0.76        1.14      3.19 o 
  -5   3  20        2.62        7.29      3.56 o 
  -4   3  20        2.04        2.40      3.09 o 
  -3   3  20        0.51        4.41      2.91 o 
  -2   3  20        3.36        3.01      3.09 o 
  -1   3  20       10.36       12.42      3.86 o 
   0   3  20       23.00       38.20      5.42 o 
   1   3  20        9.92        1.95      4.59 o 
   2   3  20       14.50        9.65      3.59 o 
   3   3  20        4.30        6.32      3.77 o 
   4   3  20        5.71        7.59      3.80 o 
  -4   4  20       38.52       37.06      8.66 o 
  -3   4  20        0.22        2.73      3.22 o 
  -2   4  20       16.00       14.89      3.94 o 
  -1   4  20        8.98        3.61      3.22 o 
   0   4  20        3.35        1.90      3.05 o 
   1   4  20        6.48        5.53      3.28 o 
   2   4  20        4.32        0.76      2.97 o 
   3   4  20        5.91        6.16      3.37 o 
  -3   5  20        2.61        3.02      3.51 o 
  -2   5  20       14.62       12.09      3.89 o 
  -1   5  20        0.75        2.66      2.94 o 
   0   5  20        0.48       -0.59      2.69 o 
   1   5  20       13.24       14.08      4.31 o 
   2   5  20        3.20        4.74      3.21 o 
  -5   0  21      166.86      193.23     14.26 o 
  -3   0  21       12.65       15.00      5.63 o 
  -1   0  21       41.48       48.06      8.54 o 
   1   0  21       17.12       17.81      5.97 o 
   3   0  21       10.91       17.57      6.37 o 
  -5   1  21       12.48       15.58      4.86 o 
  -4   1  21        3.91        0.76      2.94 o 
  -3   1  21       24.97       30.72      5.06 o 
  -2   1  21        1.94        1.07      2.90 o 
  -1   1  21        6.60        3.45      3.28 o 
   0   1  21        6.85        7.22      3.34 o 
   1   1  21        7.64        6.59      3.55 o 
   2   1  21       18.57       14.47      4.14 o 
   3   1  21       65.39       70.94      7.00 o 
  -4   2  21        0.58       -0.57      2.89 o 
  -3   2  21        7.21        5.84      3.47 o 
  -2   2  21       21.93       22.92      6.14 o 
  -1   2  21       40.98       49.98     11.55 o 
   0   2  21       50.83       46.05      6.02 o 
   1   2  21        1.43       -0.83      2.90 o 
   2   2  21        1.67        3.08      3.18 o 
   3   2  21        0.88       -0.82      3.14 o 
  -4   3  21        4.46        2.51      3.20 o 
  -3   3  21       13.21       10.49      3.77 o 
  -2   3  21        1.53        0.87      2.99 o 
  -1   3  21        0.08       -0.24      2.93 o 
   0   3  21        3.70        5.28      4.96 o 
   1   3  21        2.44        0.16      3.28 o 
   2   3  21        9.34       -2.60      4.98 o 
  -3   4  21       12.17       11.31      3.83 o 
  -2   4  21        0.15        1.36      3.26 o 
  -1   4  21        2.74        3.32      5.35 o 
   0   4  21        6.07        8.18      3.82 o 
   1   4  21       25.91       23.01      4.97 o 
  -2   0  22      294.38      305.59     18.11 o 
   0   0  22       26.43       30.94      7.80 o 
  -3   1  22       19.11       23.78      4.89 o 
  -2   1  22       71.97       91.49      7.95 o 
  -1   1  22       86.44       95.97      8.06 o 
   0   1  22       17.20       26.93      5.22 o 
   1   1  22        0.08        1.80      3.40 o 
  -2   2  22        3.44        7.87      5.55 o 
  -1   2  22       75.18       86.36      7.73 o 
   0   2  22       32.42       34.69     12.31 o 
   1   2  22        6.18        6.82      8.31 o 
                                                 
